# Supplementary material for: Fossil insect‐feeding traces indicate unrecognized evolutionary history and biodiversity on Australia's iconic Eucalyptus
Source: New Phytol. 2024 Nov 28;245(4):1762–73. doi: 10.1111/nph.20316 (PMC11754931; doi:10.1111/nph.20316)
Supplement: Supplementary file 1 — Dataset S1 Raw abundances of insect‐mediated and pathogenic damage traces in Eucalyptus frenguelliana leaves from the early Eocene Laguna del Hunco site. Dataset S2 Catalog of Eucalyptus frenguelliana fossil specimens and associated damage types. Dataset S3 Extant, rainforest‐associated Eucalyptus species surveyed for analog damage types comparable with the fossil specimens. Dataset S4 Unique (insect herbivore‐Eucalyptus host species) associations recorded from relevant entomological, ecological, and forestry literature. [file NPH-245-1762-s002.xlsx]

## Sheet: Article Info
New Phytologist Supporting information.
Article title: Fossil insect-feeding traces indicate unrecognized evolutionary history and biodiversity on Australia’s iconic Eucalyptus.
Authors: L. Alejandro Giraldo, P. Wilf, Michael. P. Donovan, Robert M. Kooyman, Maria A. Gandolfo.
Article Acceptance date: 12 November 2024

## Sheet: Dataset S1
Dataset S1 Raw abundances of insect-mediated and pathogenic damage traces in Eucalyptus frenguelliana leaves from the early Eocene Laguna del Hunco (LH) site, summarized by quarry (LH01–LH29). Meter level indicates height in the composite section of Wilf et al. (2003). LHF has no meter level indicated because it denotes specimens found in float.
Meter level	Quarry	% vs total leaves	#leaves	DT422	DT41	DT90	DT92	DT94	DT139	DT171	DT185	DT207	DT210	DT1	DT3	DT8	DT12	DT13	DT14	DT15	DT81	DT30	DT31	DT16	DT17	DT77	DT32	DT33	DT34	DT49	DT85	DT54	DT310	DT58	DT114	DT261
37	LH15	0.028169	8	0	0	0	0	0	0	0	0	0	0	1	0	0	2	1	1	0	0	0	0	1	1	0	2	0	0	0	0	0	0	0	0	0
37	LH23	0.00704225	2	0	0	0	0	0	1	0	0	0	0	0	0	0	0	0	0	0	0	0	0	0	0	0	0	0	0	0	0	0	0	0	0	0
40.3	LH13	0.454225	129	1	1	1	1	0	2	2	1	0	0	9	33	1	28	8	19	2	0	7	5	7	14	0	26	11	2	1	1	2	1	1	1	0
47.6	LH29	0.00704225	2	0	0	0	0	0	0	0	0	0	0	0	0	0	1	0	0	0	0	0	0	0	0	0	0	0	0	0	0	0	0	0	0	0
55.58	LH1	0.00704225	2	0	0	0	0	0	0	0	0	0	0	0	0	0	0	0	0	0	0	0	0	0	0	0	1	0	0	0	0	0	0	0	0	0
68.18	LH2	0.0316901	9	0	0	0	0	0	0	0	0	0	0	0	1	0	1	1	1	0	0	0	0	0	1	2	1	0	0	0	0	0	0	0	0	0
72.53	LH3	0.00352113	1	0	0	0	0	0	0	0	0	0	0	0	1	0	0	0	0	0	0	0	0	0	0	0	0	0	0	0	0	0	0	0	0	0
75.63	LH4	0.0528169	15	0	0	0	0	0	0	0	0	0	0	1	0	0	2	1	2	0	0	0	1	1	1	0	2	4	1	1	0	0	0	0	0	0
75.63	LH16	0.00352113	1	0	0	0	0	0	0	0	0	0	0	0	0	0	0	1	0	0	0	0	0	0	0	0	1	1	0	0	0	0	0	0	0	0
75.63	LH17	0.00352113	1	0	0	0	0	0	0	0	0	1	0	0	0	0	0	0	0	0	0	0	0	0	0	0	0	1	0	0	0	0	0	0	0	0
89.48	LH5	0.00352113	1	0	0	0	0	0	0	0	0	0	0	0	0	0	0	0	0	0	0	0	0	0	0	0	0	0	0	0	0	0	0	0	0	0
99.28	LH6	0.235915	67	0	0	0	0	1	0	0	0	0	0	5	6	1	20	2	10	1	1	0	0	1	5	0	2	2	0	3	1	0	0	0	0	0
99.28	LH22	0.00704225	2	0	0	0	0	0	0	0	0	0	1	0	1	0	1	0	0	0	0	0	0	1	0	0	1	0	0	0	0	0	0	0	0	0
99.28	LH25	0.0211268	6	0	0	0	0	0	0	0	0	0	0	0	0	0	3	1	1	0	0	0	0	1	1	0	1	1	0	0	0	0	0	0	0	0
99.28	LH27	0.0598592	17	0	0	0	0	0	0	0	0	0	0	0	1	0	4	1	3	0	1	0	1	0	2	0	5	1	0	0	0	0	0	0	0	2
99.28	LH28	0.0387324	11	0	0	0	0	0	0	0	0	0	0	0	0	0	1	0	0	0	0	0	0	0	0	0	0	0	0	1	0	0	0	0	0	0
99.28	LH30	0.00704225	2	0	0	0	0	0	0	0	0	0	0	0	0	0	1	1	0	0	0	0	0	0	0	0	0	0	0	0	0	0	0	0	0	0
127.33	LH10	0.00352113	1	0	0	0	0	0	0	0	0	0	0	0	0	0	0	0	0	0	0	0	0	0	0	0	0	0	0	0	0	0	0	0	0	0
NA	LHF	0.0246479	7	0	0	0	0	0	0	0	0	0	0	0	0	0	1	0	1	0	0	0	1	0	0	0	0	0	0	0	0	0	0	0	0	0
Totals	18		284	1	1	1	1	1	3	2	1	1	1	16	43	2	65	17	38	3	2	7	8	12	25	1	42	21	3	6	2	2	1	1	1	2

## Sheet: Dataset 2
Dataset S2 Catalog of Eucalyptus frenguelliana fossil specimens and associated damage types (DTs), listed by repository number (MPEF-Pb) or unique field number if a repository number is not yet assigned. All specimens are housed at MEF. Note that the dataset contains two oviposition DTs (DT54, DT310) and three pathogenic DTs (DT58, DT114, DT261) that are not discussed here given that our focus is…
Field #	Repository #	DT	DT	DT	DT	DT	DT	DT
LH01-0021	MPEF-Pb 2288	32	_	_	_	_	_	_
LH01-0022 A, B	_	_	_	_	_	_	_	_
LH02-0106	MPEF-Pb 2267	_	_	_	_	_	_	_
LH02-0143	MPEF-Pb 2275	17	_	_	_	_	_	_
LH02-0166	MPEF-Pb 13035	77	_	_	_	_	_	_
LH02-0209	MPEF-Pb 2362	3	77	_	_	_	_	_
LH02-1011	MPEF-Pb 2360	_	_	_	_	_	_	_
LH02-1037	_	12	14	13	32	_	_	_
LH02-1050	MPEF-Pb 2257	_	_	_	_	_	_	_
LH02-1240	MPEF-Pb 2271	_	_	_	_	_	_	_
LH02-1391	_	_	_	_	_	_	_	_
LH03-0011	MPEF-Pb 2361	3	_	_	_	_	_	_
LH04(2006)-31	_	_	_	_	_	_	_	_
LH04(2006)-4 A, B	_	49	32	_	_	_	_	_
LH04-0010 A, B	MPEF-Pb 2335	12	14	_	_	_	_	_
LH04-0035	MPEF-Pb 2280	_	_	_	_	_	_	_
LH04-0097 A, B	MPEF-Pb 2329	_	_	_	_	_	_	_
LH04-0176	MPEF-Pb 2286	_	_	_	_	_	_	_
LH04-0177	_	33	34	_	_	_	_	_
LH04-0199	MPEF-Pb 2297	33	1	_	_	_	_	_
LH04-1043	_	13	_	_	_	_	_	_
LH04-1115	_	12	14	33	_	_	_	_
LH04-1138	MPEF-Pb 2272	32	33	_	_	_	_	_
LH04-1267	MPEF-Pb 2264	16	_	_	_	_	_	_
LH04-1268	MPEF-Pb 2265	_	_	_	_	_	_	_
LH04-1333	MPEF-Pb 2334	17	_	_	_	_	_	_
LH04-1338	MPEF-Pb 2261	31	_	_	_	_	_	_
LH05-0001	MPEF-Pb 2325	_	_	_	_	_	_	_
LH06(2006)-8A	_	94	_	_	_	_	_	_
LH06(2009)-494	_	17	_	_	_	_	_	_
LH06-0056	MPEF-Pb 2326	_	_	_	_	_	_	_
LH06-0068	_	12	_	_	_	_	_	_
LH06-0081	MPEF-Pb 2279	12	_	_	_	_	_	_
LH06-0113	MPEF-Pb 2282	_	_	_	_	_	_	_
LH06-0127	MPEF-Pb 2259	_	_	_	_	_	_	_
LH06-0131	MPEF-Pb 2277	14	_	_	_	_	_	_
LH06-0141	MPEF-Pb 2324	_	_	_	_	_	_	_
LH06-0153	MPEF-Pb 2285	1	12	_	_	_	_	_
LH06-0165 A, B	MPEF-Pb 2330	81	_	_	_	_	_	_
LH06-0199	MPEF-Pb 2260	12	14	_	_	_	_	_
LH06-0204	MPEF-Pb 2263	12	3	_	_	_	_	_
LH06-0229	MPEF-Pb 2283	49	_	_	_	_	_	_
LH06-0230	MPEF-Pb 2327	17	_	_	_	_	_	_
LH06-0247	_	12	_	_	_	_	_	_
LH06-0262	_	85	_	_	_	_	_	_
LH06-0263	MPEF-Pb 2266	_	_	_	_	_	_	_
LH06-0270	MPEF-Pb 2270	_	_	_	_	_	_	_
LH06-0275	MPEF-Pb 2262	_	_	_	_	_	_	_
LH06-0280	MPEF-Pb 2269	12	3	_	_	_	_	_
LH06-0293	_	_	_	_	_	_	_	_
LH06-0303	MPEF-Pb 2284	1	_	_	_	_	_	_
LH06-0306	MPEF-Pb 2287	1	33	_	_	_	_	_
LH06-0309	MPEF-Pb 2281	12	_	_	_	_	_	_
LH06-0314 A, B	_	3	1	17	_	_	_	_
LH06-0318 A, B	_	_	_	_	_	_	_	_
LH06-0326	MPEF-Pb 2387	14	13	_	_	_	_	_
LH06-0327	_	_	_	_	_	_	_	_
LH06-1005	MPEF-Pb 2294	17	_	_	_	_	_	_
LH06-1023 A, B	MPEF-Pb 2331	_	_	_	_	_	_	_
LH06-1049	_	_	_	_	_	_	_	_
LH06-1080	MPEF-Pb 2268	_	_	_	_	_	_	_
LH06-1089	MPEF-Pb 2258	12	8	15	_	_	_	_
LH06-1094	MPEF-Pb 2295	33	_	_	_	_	_	_
LH06-1101	_	12	_	_	_	_	_	_
LH06-1108	MPEF-Pb 2292	12	_	_	_	_	_	_
LH06-1115	_	_	_	_	_	_	_	_
LH06-1120	MPEF-Pb 2293	12	32	49	_	_	_	_
LH06-1122	_	_	_	_	_	_	_	_
LH06-1123	MPEF-Pb 2290	16	_	_	_	_	_	_
LH06-1125 A, B	MPEF-Pb 2299	49	3	1	12	_	_	_
LH06-1126	MPEF-Pb 2301	_	_	_	_	_	_	_
LH06-1136	_	3	12	14	_	_	_	_
LH06-1145	MPEF-Pb 2274	_	_	_	_	_	_	_
LH06-1146	_	_	_	_	_	_	_	_
LH06-1151	MPEF-Pb 2328	_	_	_	_	_	_	_
LH06-1197	MPEF-Pb 2276	32	12	_	_	_	_	_
LH06-1210	MPEF-Pb 2298	_	_	_	_	_	_	_
LH06-1216	MPEF-Pb 2333	_	_	_	_	_	_	_
LH06-1220	_	_	_	_	_	_	_	_
LH06-1222	_	_	_	_	_	_	_	_
LH06-1226	MPEF-Pb 2273	_	_	_	_	_	_	_
LH06-1227	MPEF-Pb 2291	_	_	_	_	_	_	_
LH06-1236	_	_	_	_	_	_	_	_
LH06-1238 A, B	_	3	12	14	_	_	_	_
LH06-1242	MPEF-Pb 2296	_	_	_	_	_	_	_
LH06-1258	MPEF-Pb 2289	12	_	_	_	_	_	_
LH06-1261	_	_	_	_	_	_	_	_
LH06-1264	_	14	12	_	_	_	_	_
LH06-1274	_	17	_	_	_	_	_	_
LH06-1275	MPEF-Pb 2278	12	14	_	_	_	_	_
LH06-1282	_	_	_	_	_	_	_	_
LH06-1284	_	14	_	_	_	_	_	_
LH06-1285	MPEF-Pb 2332	14	_	_	_	_	_	_
LH06-1293	_	14	13	_	_	_	_	_
LH06-1303	MPEF-Pb 2302	12	_	_	_	_	_	_
LH10-0010	_	_	_	_	_	_	_	_
LH13(2019)-130	_	1	3	14	17	_	_	_
LH13(2019)-141	_	_	_	_	_	_	_	_
LH13(2019)-153	_	3	_	_	_	_	_	_
LH13(2019)-165	_	14	13	12	32	_	_	_
LH13(2019)-315 A, B (1)	_	3	_	_	_	_	_	_
LH13(2019)-315 A, B (2)		13	_	_	_	_	_	_
LH13(2019)-315 A, B (3)		13	_	_	_	_	_	_
LH13(2023)-19	_	32	_	_	_	_	_	_
LH13(2023)-22	_	32	_	_	_	_	_	_
LH13(2023)-24	_	30	31	_	_	_	_	_
LH13(2023)-27	_	32	12	_	_	_	_	_
LH13(2023)-28 A, B	_	32	33	_	_	_	_	_
LH13(2023)-30	_	_	_	_	_	_	_	_
LH13(2023)-31	_	12	_	_	_	_	_	_
LH13(2023)-33 A, B	_	30	31	3	_	_	_	_
LH13(2023)-35	_	_	_	_	_	_	_	_
LH13(2023)-36	_	32	_	_	_	_	_	_
LH13(2023)-37	MPEF-Pb 8027	17	1	3	171	_	_	_
LH13(2023)-38	_	12	_	_	_	_	_	_
LH13-0003	MPEF-Pb 2251	85	_	_	_	_	_	_
LH13-0013 A, B	MPEF-Pb 2349	_	_	_	_	_	_	_
LH13-0019 A, B	MPEF-Pb 2347	17	92	3	_	_	_	_
LH13-0022	MPEF-Pb 2348	12	14	_	_	_	_	_
LH13-0025	MPEF-Pb 2341	_	_	_	_	_	_	_
LH13-0026 A, B	MPEF-Pb 2342	17	12	1	3	_	_	_
LH13-0052	_	14	_	_	_	_	_	_
LH13-0053	MPEF-Pb 2252	_	_	_	_	_	_	_
LH13-0085 A, B	MPEF-Pb 2346	12	33	_	_	_	_	_
LH13-0088	MPEF-Pb 2221	_	_	_	_	_	_	_
LH13-0089	MPEF-Pb 2337	_	_	_	_	_	_	_
LH13-0111	MPEF-Pb 2253	15	_	_	_	_	_	_
LH13-0112	MPEF-Pb 2340	_	_	_	_	_	_	_
LH13-0136 A	MPEF-Pb 1373	12	54	_	_	_	_	_
LH13-0141 A, B	_	32	_	_	_	_	_	_
LH13-0146	MPEF-Pb 2364	16	12	_	_	_	_	_
LH13-0147	_	_	_	_	_	_	_	_
LH13-0149	MPEF-Pb 2255	_	_	_	_	_	_	_
LH13-0160	MPEF-Pb 2256	_	_	_	_	_	_	_
LH13-0171	MPEF-Pb 2336	139	12	13	30	_	_	_
LH13-0189 A, B	_	17	12	_	_	_	_	_
LH13-0194	MPEF-Pb 2234	14	_	_	_	_	_	_
LH13-0197	MPEF-Pb 2229	90	3	_	_	_	_	_
LH13-0199	MPEF-Pb 2230	14	3	32	12	_	_	_
LH13-0205	MPEF-Pb 2232	17	_	_	_	_	_	_
LH13-0207	MPEF-Pb 2338	1	3	_	_	_	_	_
LH13-0208	MPEF-Pb 2339	14	_	_	_	_	_	_
LH13-0219	MPEF-Pb 2228	_	_	_	_	_	_	_
LH13-0220	MPEF-Pb 2227	_	_	_	_	_	_	_
LH13-0222	MPEF-Pb 2250	30	_	_	_	_	_	_
LH13-0223	MPEF-Pb 2239	3	_	_	_	_	_	_
LH13-0226	MPEF-Pb 2224	32	_	_	_	_	_	_
LH13-0240	MPEF-Pb 2240	17	12	32	_	_	_	_
LH13-0249	MPEF-Pb 2235	32	_	_	_	_	_	_
LH13-0252	MPEF-Pb 2249	16	_	_	_	_	_	_
LH13-0269	MPEF-Pb 2350	_	_	_	_	_	_	_
LH13-0274 A, B	_	32	_	_	_	_	_	_
LH13-0291	MPEF-Pb 2363	14	_	_	_	_	_	_
LH13-0293	_	14	_	_	_	_	_	_
LH13-0300	_	13	17	_	_	_	_	_
LH13-0307	MPEF-Pb 2226	14	_	_	_	_	_	_
LH13-0506	MPEF-Pb 2236	12	_	_	_	_	_	_
LH13-1002	MPEF-Pb 2352	_	_	_	_	_	_	_
LH13-1016	MPEF-Pb 2343	32	33	_	_	_	_	_
LH13-1020	MPEF-Pb 2356	3	_	_	_	_	_	_
LH13-1021	MPEF-Pb 2238	_	_	_	_	_	_	_
LH13-1038	MPEF-Pb 2313	12	_	_	_	_	_	_
LH13-1044	MPEF-Pb 2357	14	_	_	_	_	_	_
LH13-1049	MPEF-Pb 2312	1	3	_	_	_	_	_
LH13-1051	MPEF-Pb 2355	12	16	14	_	_	_	_
LH13-1058	_	17	422	_	_	_	_	_
LH13-1062	MPEF-Pb 2314	1	3	_	_	_	_	_
LH13-1069	MPEF-Pb 2237	3	_	_	_	_	_	_
LH13-1073	MPEF-Pb 2358	31	41	_	_	_	_	_
LH13-1081	MPEF-Pb 2233	33	12	_	_	_	_	_
LH13-1108	MPEF-Pb 2242	3	33	_	_	_	_	_
LH13-1118	MPEF-Pb 2217	_	_	_	_	_	_	_
LH13-1121 A, B	_	3	32	_	_	_	_	_
LH13-1126	MPEF-Pb 2243	185	33	3	12	_	_	_
LH13-1161	_	3	16	_	_	_	_	_
LH13-1162	MPEF-Pb 2247	171	_	_	_	_	_	_
LH13-1163	MPEF-Pb 2244	14	_	_	_	_	_	_
LH13-1172 A,B	MPEF-Pb 2246	1	3	17	_	_	_	_
LH13-1176	MPEF-Pb 2223	33	3	12	13	_	_	_
LH13-1180	MPEF-Pb 2225	33	17	_	_	_	_	_
LH13-1186	_	_	_	_	_	_	_	_
LH13-1188	MPEF-Pb 2219	_	_	_	_	_	_	_
LH13-1230	MPEF-Pb 2241	3	12	_	_	_	_	_
LH13-1255	MPEF-Pb 2353	32	33	34	_	_	_	_
LH13-1256	MPEF-Pb 2354	32	_	_	_	_	_	_
LH13-1259	MPEF-Pb 2344	_	_	_	_	_	_	_
LH13-1262	MPEF-Pb 2345	32	_	_	_	_	_	_
LH13-1265	MPEF-Pb 2218	3	_	_	_	_	_	_
LH13-1269	MPEF-Pb 2216	54	12	14	310	_	_	_
LH13-1282	MPEF-Pb 2222	12	1	_	_	_	_	_
LH13-1283	_	_	_	_	_	_	_	_
LH13-1286	MPEF-Pb 2231	3	12	32	_	_	_	_
LH13-1287	MPEF-Pb 2248	3	33	32	_	_	_	_
LH13-1306	MPEF-Pb 2245	8	_	_	_	_	_	_
LH13-1330	MPEF-Pb 2351	3	16	14	_	_	_	_
LH13-1373	MPEF-Pb 2309	30	12	33	_	_	_	_
LH13-1378	MPEF-Pb 2320	12	_	_	_	_	_	_
LH13-1397	MPEf-PB 2304	1	31	12	3	16	17	32
LH13-1401	_	_	_	_	_	_	_	_
LH13-1406	_	3	13	17	_	_	_	_
LH13-1430	_	16	_	_	_	_	_	_
LH13-1436	_	14	_	_	_	_	_	_
LH13-1437	_	14	_	_	_	_	_	_
LH13-1454	MPEF-Pb 2303	_	_	_	_	_	_	_
LH13-1467	MPEF-Pb 2311	3	30	_	_	_	_	_
LH13-1468	MPEF-Pb 2305	3	58	31	_	_	_	_
LH13-1472	MPEF-Pb 2310	32	_	_	_	_	_	_
LH13-1476 (1)	MPEF-Pb 2359	32	_	_	_	_	_	_
LH13-1476 (2)	_	32	_	_	_	_	_	_
LH13-1476 (3)	_	32	_	_	_	_	_	_
LH13-1476 (4)	_	3	_	_	_	_	_	_
LH13-1476 (5)	_	32	_	_	_	_	_	_
LH13-1476 (6)	_	_	_	_	_	_	_	_
LH13-1476 (7)	_	_	_	_	_	_	_	_
LH13-1476 (8)	_	_	_	_	_	_	_	_
LH13-1476 (9)	_	_	_	_	_	_	_	_
LH13-1488	MPEF-Pb 2318	_	_	_	_	_	_	_
LH13-1497	MPEF-Pb 2322	3	15	14	_	_	_	_
LH13-1503	MPEF-Pb 2306	3	_	_	_	_	_	_
LH13-1504	MPEF-Pb 2307	30	12	_	_	_	_	_
LH13-1530	_	34	17	_	_	_	_	_
LH13-1534	MPEF-Pb 2220	49	13	_	_	_	_	_
LH13-1535	_	114	_	_	_	_	_	_
LH13-1554	MPEF-Pb 2319	14	_	_	_	_	_	_
LH13-1597	MPEF-Pb 2323	32	139	12	_	_	_	_
LH15(2009)-232 A, B	_	1	_	_	_	_	_	_
LH15(2009)-364 A, B (1)	_	_	_	_	_	_	_	_
LH15(2009)-364 A, B (2)	_	_	_	_	_	_	_	_
LH15(2009)-364 A, B (3)	_	_	_	_	_	_	_	_
LH15(2009)-413	_	17	14	13	12	_	_	_
LH15-0022	_	_	_	_	_	_	_	_
LH15-0024 B	MPEF-Pb 2377	16	32	_	_	_	_	_
LH15-0029	_	12	32	_	_	_	_	_
LH16-0500	MPEF-Pb 2317	32	13	33	_	_	_	_
LH17-1005	_	207	33	_	_	_	_	_
LH22-0003	MPEF-Pb 2308	32	_	_	_	_	_	_
LH22-1008	MPEF-PB 2321	12	3	16	210	_	_	_
LH23-0002 A, B	MPEF-Pb 2366	_	_	_	_	_	_	_
LH23-0003	MPEF-Pb 2365	139	_	_	_	_	_	_
LH25(2009)-113 A, B	MPEF-Pb 5021	_	_	_	_	_	_	_
LH25(2009)-327	_	12	_	_	_	_	_	_
LH25(2009)-328	_	17	14	_	_	_	_	_
LH25(2009)-329	_	32	12	33	_	_	_	_
LH25(2009)-330 A, B	_	12	_	_	_	_	_	_
LH25(2009)-331 A, B	_	13	16	_	_	_	_	_
LH27(2009)-216 A, B	_	81	_	_	_	_	_	_
LH27(2009)-217	_	17	32	_	_	_	_	_
LH27(2009)-218	_	3	14	17	_	_	_	_
LH27(2009)-219	_	14	32	_	_	_	_	_
LH27(2009)-233	_	12	33	_	_	_	_	_
LH27(2009)-234	_	_	_	_	_	_	_	_
LH27(2009)-235	_	13	_	_	_	_	_	_
LH27(2009)-236 A, B (1)	_	_	_	_	_	_	_	_
LH27(2009)-236 A, B (2)	_	_	_	_	_	_	_	_
LH27(2009)-81	_	261	_	_	_	_	_	_
LH27(2016)-140	_	12	_	_	_	_	_	_
LH27(2016)-219	_	32	_	_	_	_	_	_
LH27(2016)-220	_	12	14	_	_	_	_	_
LH27(2019)-273	_	32	_	_	_	_	_	_
LH27(2019)-454 A, B	_	32	261	_	_	_	_	_
LH27(2023)-26	_	31	_	_	_	_	_	_
LH27(2023)-34	_	12	_	_	_	_	_	_
LH28(2009)-486 (1)	_	_	_	_	_	_	_	_
LH28(2009)-486 (2)	_	_	_	_	_	_	_	_
LH28(2009)-487 (1)	_	_	_	_	_	_	_	_
LH28(2009)-487 (2)	_	_	_	_	_	_	_	_
LH28(2009)-487 (3)	_	_	_	_	_	_	_	_
LH28(2009)-487 (4)	_	_	_	_	_	_	_	_
LH28(2009)-487 (5)	_	_	_	_	_	_	_	_
LH28(2009)-488 A, B (1)	_	12	_	_	_	_	_	_
LH28(2009)-488 A, B (2)	_	49	_	_	_	_	_	_
LH28(2009)-488 A, B (3)	_	_	_	_	_	_	_	_
LH28(2009)-488 A, B (4)	_	_	_	_	_	_	_	_
LH29(2019)-328	_	12	_	_	_	_	_	_
LH29(2023)-23	_	_	_	_	_	_	_	_
LH30(2019)-147	_	_	_	_	_	_	_	_
LH30(2019)-215	_	12	13	_	_	_	_	_
LHF-1009 (1)	MPEF-Pb 5023	12	_	_	_	_	_	_
LHF-1009 (2)	_	_	_	_	_	_	_	_
LHF-1009 (3)	_	31	_	_	_	_	_	_
LHF-1009 (4)	_	14	_	_	_	_	_	_
LHF-1009 (5)	_	_	_	_	_	_	_	_
LHF-1009 (6)	_	_	_	_	_	_	_	_
LHF-1009 (7)	_	_	_	_	_	_	_	_

## Sheet: Dataset S3
Dataset S3 Extant, rainforest-associated Eucalyptus species surveyed for analog damage types comparable with the fossil specimens, indicating the number of herbarium sheets reviewed at a particular herbarium (herbarium codes follow the NYBG Index Herbariorum, https://sweetgum.nybg.org/science/ih/). Taxonomy follows that of Thornhill et al. (2019), in turn based on Nicolle (2015).
Subgenus	Section	Series	Species	A and GH	CANB and CBG	BRI	NSW	MEL	L, U, WAG, and AMD	E	P	US	NY	K	Totals
Eucalyptus	Eucalyptus	White-mahoganies	Eucalyptus acmenoides	4	259	264	43	2	16	2	0	0	0	3	593
Eucalyptus	Eucalyptus	Psathyroxyla	Eucalyptus andrewsii	0	0	79	15	0	8	0	3	0	0	0	105
Idiogenes	-	-	Eucalyptus cloeziana	2	171	126	17	2	14	1	11	3	0	2	349
Symphyomyrtus	Adnataria	Siderophloiae	Eucalyptus crebra	2	0	868	96	3	86	5	40	19	1	0	1120
Symphyomyrtus	Adnataria	Rhodoxyla	Eucalyptus decolor	0	0	22	0	0	0	0	0	0	0	0	22
Symphyomyrtus	Equatoria		Eucalyptus deglupta	2	45	6	8	3	142	1	25	6	8	2	248
Symphyomyrtus	Maidenaria	Bridgesianae	Eucalyptus dunnii	0	65	10	3	0	0	0	0	1	0	1	80
Symphyomyrtus	Adnataria	Siderophloiae	Eucalyptus fibrosa	1	0	165	58	5	12	2	6	3	1	10	263
Symphyomyrtus	Adnataria	Rhodoxyla	Eucalyptus fusiformis	0	0	6	0	1	0	0	0	0	0	0	7
Eucalyptus	Eucalyptus	Pachyphloiae	Eucalyptus globoidea	3	0	2	101	0	3	0	4	1	0	1	115
Symphyomyrtus	Latoangulatae	Transversae	Eucalyptus grandis	1	131	74	5	0	49	0	2	8	1	2	273
Symphyomyrtus	Latoangulatae	Connexentes	Eucalyptus hallii	0	43	27	0	1	1	0	0	0	0	5	77
Symphyomyrtus	Exsertaria	Exsertae	Eucalyptus houseana	0	65	5	2	0	0	1	0	0	0	1	74
Eucalyptus	Eucalyptus	Pachyphloiae	Eucalyptus laevopinea	0	0	20	52	2	3	1	0	4	0	3	85
Symphyomyrtus	Exsertaria	Connexentes	Eucalyptus major	1	100	86	8	0	0	0	0	0	0	0	195
Symphyomyrtus	Adnataria	Melliodorae	Eucalyptus melliodora	3	0	137	48	9	54	13	44	19	1	4	332
Symphyomyrtus	Racemus	Transversae	Eucalyptus michaeliana	0	60	5	2	0	0	0	0	1	0	0	68
Alveolata	-	-	Eucalyptus microcorys	3	132	62	16	2	32	2	6	14	2	5	276
Symphyomyrtus	Adnataria	Subbuxeales	Eucalyptus moluccana	0	204	166	12	5	13	0	5	8	1	5	419
Symphyomyrtus	Maidenaria	Viminales	Eucalyptus nobilis	0	238	24	20	1	2	0	3	0	0	0	288
Symphyomyrtus	Latoangulatae	Annulares	Eucalyptus notabilis	0	75	22	8	0	3	0	0	2	0	0	110
Eucalyptus	Eucalyptus	Eucalyptus	Eucalyptus obliqua	2	0	5	64	7	50	14	86	22	0	0	250
Eucalyptus	Eucalyptus	Fraxinales	Eucalyptus oreades	0	0	12	36	1	2	0	1	2	0	6	60
Symphyomyrtus	Latoangulatae	Robustae	Eucalyptus pellita	1	42	41	2	3	11	0	5	7	0	5	117
Eucalyptus	Eucalyptus	Pseodostringybarks	Eucalyptus pilularis	4	171	45	36	1	26	6	16	17	0	7	329
Symphyomyrtus	Exsertaria	Exsertae	Eucalyptus platyphylla	0	129	178	13	0	30	0	8	2	0	2	362
Symphyomyrtus	Exsertaria	Connexentes	Eucalyptus propinqua	3	227	61	10	0	7	0	2	8	0	0	318
Symphyomyrtus	Pumilio	Lepidotae-Fimbriatia	Eucalyptus punctata	1	301	100	26	0	34	3	13	9	0	0	487
Symphyomyrtus	Domesticae	-	Eucalyptus raveretiana	0	0	79	0	3	7	1	6	0	0	2	98
Symphyomyrtus	Latoangulatae	Annulares	Eucalyptus resinifera	4	178	81	23	1	42	3	41	16	3	1	393
Symphyomyrtus	Latoangulatae	Robustae	Eucalyptus robusta	5	134	44	11	0	86	9	113	72	31	1	506
Symphyomyrtus	Adnataria	Buxeales	Eucalyptus rummeryi	0	39	0	2	3	0	0	0	2	0	1	47
Symphyomyrtus	Latoangulatae	Transversae	Eucalyptus saligna	3	184	54	6	2	45	3	35	22	2	0	356
Symphyomyrtus	Adnataria	Siderophloiae	Eucalyptus siderophloia	5	0	109	40	2	17	4	6	13	0	6	202
Symphyomyrtus	Exsertaria	Exsertae	Eucalyptus tereticornis	31	754	423	73	11	172	14	121	69	4	8	1680
Eucalyptus	Eucalyptus	Pachyphloiae	Eucalyptus tindaliae	0	0	109	14	0	0	0	0	0	0	3	126
			Totals	81	3747	3517	870	70	967	85	602	350	55	86	10430
				Total reviewed in-person (A, GH, CANB, CBG, BRI)	7345		Total reviewed online (NSW, MEL, L, E, P, US, NY, K)	3085

## Sheet: Dataset S4
Dataset S4 Unique (insect herbivore-Eucalyptus host species) associations recorded from relevant entomological, ecological, and forestry literature. Each row in the database represents a unique insect-herbivore-species to Eucalyptus-host-species association (with updated taxonomy for both insects and Eucalyptus species), noting whether the association was illustrated or not. References for the as…
Order	Family	Genus	Species	Host	Type of damage	Damage description and other natural history information	Region	Reference	Year (when described by multiple references, the earliest report takes prevalence)	Damage illustrated
Coleoptera	Bostrichidae	Xylion	Xylion collaris	Eucalyptus haemastoma	Wood boring	Borings consist of deep, circular chambers than run laterally in the outer surface of the sapwood.	New South Wales; Australia	(Froggatt 1927)	1927	No
Coleoptera	Bostrichidae	Xylion	Xylion collaris	Eucalyptus saligna	Wood boring	Borings found in E. saligna after being colonized by Amasa truncata. Borings consist of deep, circular chambers than run laterally in the outer surface of the sapwood.	New South Wales; Australia	(Froggatt 1927) (Moore 1959)	1927	No
Coleoptera	Bostrichidae	Xylion	Xylion cylindricus	Eucalyptus saligna	Wood boring	Borings found in E. saligna after being colonized by Amasa truncata. Borings consist of so called "pinholes"	New South Wales; Australia	(Froggatt 1927) (Moore 1959)	1927	No
Coleoptera	Bostrichidae	Xylodeleis	Xylodeleis obsipa	Eucalyptus macrorhyncha	Wood boring	?	New South Wales; Australia	(Froggatt 1927)	1927	No
Coleoptera	Bostrichidae	Xylopsocus	Xylopsocus gibbicollis	Eucalyptus saligna	Wood boring	Borings found in E. saligna after being colonized by Amasa truncata	New South Wales; Australia	(Moore 1959)	1959	No
Coleoptera	Bostrichidae	Xylotilus	Xylotillus lindi	Eucalyptus dalrympleana	Wood boring	?	New South Wales; Australia	(Froggatt 1927)	1927	No
Coleoptera	Brentidae	Cypliagogus	Cypliagogus bipunctatus	Eucalyptus saligna	Wood boring	Borings found in E. saligna after being colonized by Amasa truncata	New South Wales; Australia	(Moore 1959)	1959	No
Coleoptera	Buprestidae	Agrilus	Agrilus opulentus	Eucalyptus deglupta	Wood boring	The larvae are under-barkcambium feeders, usually attackingstressed trees. They tunnel in a zigzag manner, usually in the lower 2-3m of the trunk, causing raised welts of about 1.5m length on the bark	Papua New Guinea	(Floyd et al. 1998)	1998	No
Coleoptera	Buprestidae	Agrilus	Agrilus sexsignatus	Eucalyptus deglupta	Wood boring	The larvae feed in the cambiumof stems, branchesand roots of trees. They tunnel in a zigzag manner, causing raised welts on the bark, and pupate in the wood.	Philippines	(Floyd et al. 1998)	1998	No
Coleoptera	Cerambycidae	Phoracantha	Phoracantha impavida	Eucalyptus gomphocephala	Wood boring	Larvae bore under the bark of young trees and branches of old trees, causing considerable damage and often ring-barking the stem	Western Australia; Australia	(Curry 1981)	1981	No
Coleoptera	Cerambycidae	Phoracantha	Phoracantha recurva	Eucalyptus spp.	Wood boring	Larvae bore under the bark of young trees and branches of old trees, causing considerable damage and often ring-barking the stem	Queensland, New South Wales; Australia	(Paine et al. 2011)	2011	No
Coleoptera	Cerambycidae	Phoracantha	Phoracantha semipunctata	Eucalyptus microcorys	Wood boring	Larvae bore under the bark of young trees and branches of old trees, causing considerable damage and often ring-barking the stem	Western Australia; Australia	(Curry 1981)	1981	No
Coleoptera	Cerambycidae	Phoracantha	Phoracantha semipunctata	Eucalyptus resinifera	Wood boring	Larvae bore under the bark of young trees and branches of old trees, causing considerable damage and often ring-barking the stem	Western Australia; Australia	(Curry 1981)	1981	No
Coleoptera	Cerambycidae	Phoracantha	Phoracantha sp.	Eucalyptus rossii	Wood boring	Larvae bore under the bark of young trees and branches of old trees, causing considerable damage and often ring-barking the stem	Australian Capital Territory; Australia	(Pook 1981)	1981	No
Coleoptera	Chrysomelidae	Cadmus	Cadmus excrementarius	Eucalyptus brockwayi	External feeding	Consumes new foliage	Western Australia; Australia	(dos Anjos et al. 2002)	2002	No
Coleoptera	Chrysomelidae	Cadmus	Cadmus excrementarius	Eucalyptus globulus	External feeding	Consumes new foliage	Western Australia; Australia	(dos Anjos et al. 2002)	2002	No
Coleoptera	Chrysomelidae	Cadmus	Cadmus excrementarius	Eucalyptus gomphocephala	External feeding	Consumes new foliage	Western Australia; Australia	(dos Anjos et al. 2002)	2002	No
Coleoptera	Chrysomelidae	Cadmus	Cadmus excrementarius	Eucalyptus kochii	External feeding	Consumes new foliage	Western Australia; Australia	(dos Anjos et al. 2002)	2002	No
Coleoptera	Chrysomelidae	Cadmus	Cadmus excrementarius	Eucalyptus marginata	External feeding	Consumes new foliage	Western Australia; Australia	(dos Anjos et al. 2002)	2002	No
Coleoptera	Chrysomelidae	Cadmus	Cadmus excrementarius	Eucalyptus rudis	External feeding	Consumes new foliage	Western Australia; Australia	(dos Anjos et al. 2002)	2002	No
Coleoptera	Chrysomelidae	Chaetocnema	Chaetocnema spp.	Eucalyptus argophloia	Surface feeding	Upper surface of the leaf is etched by the beetles	?	(Carnegie 2008)	2008	No
Coleoptera	Chrysomelidae	Chaetocnema	Chaetocnema spp.	Eucalyptus dunnii	Surface feeding	Upper surface of the leaf is etched by the beetles	New South Wales, Victoria; Australia	(Carnegie 2008)	2008	No
Coleoptera	Chrysomelidae	Chaetocnema	Chaetocnema spp.	Eucalyptus grandis	Surface feeding	Upper surface of the leaf is etched by the beetles	?	(Carnegie 2008)	2008	No
Coleoptera	Chrysomelidae	Chaetocnema	Chaetocnema spp.	Eucalyptus pilularis	Surface feeding	Upper surface of the leaf is etched by the beetles	?	(Carnegie 2008)	2008	No
Coleoptera	Chrysomelidae	Eboo	Eboo viridula	Eucalyptus pilularis	External feeding	Attacks young foliage	New South Wales; Australia	(Moore 1972)	1972	No
Coleoptera	Chrysomelidae	Edusella	Edusella ?distincta	Eucalyptus pilularis	External feeding	Attacks young foliage	New South Wales; Australia	(Moore 1972)	1972	No
Coleoptera	Chrysomelidae	Edusella	Edusella glabra	Eucalyptus pilularis	External feeding	Attacks young foliage	New South Wales; Australia	(Moore 1972)	1972	No
Coleoptera	Chrysomelidae	Monolepta	Monolepta australis	Eucalyptus pilularis	External feeding	Attacks young foliage	New South Wales; Australia	(Moore 1972)	1972	No
Coleoptera	Chrysomelidae	Paropsis	Paropsis asper	Eucalyptus spp.	External feeding	Attacks young foliage	Australia	(Reid 2006)	2006	No
Coleoptera	Chrysomelidae	Paropsis	Paropsis atomaria	Eucalyptus blakelyi	External feeding	Attacks young foliage	Australian Capital Territory; Australia	(Carter et al. 1981)	1981	No
Coleoptera	Chrysomelidae	Paropsis	Paropsis atomaria	Eucalyptus fastigata	External feeding	Attacks young foliage	Australian Capital Territory; Australia	(Carter et al. 1981)	1981	No
Coleoptera	Chrysomelidae	Paropsis	Paropsis atomaria	Eucalyptus melliodora	External feeding	Attacks young foliage	Australian Capital Territory; Australia	(Carter et al. 1981)	1981	No
Coleoptera	Chrysomelidae	Paropsis	Paropsis atomaria	Eucalyptus polyanthemos	External feeding	Attacks young foliage	Australian Capital Territory; Australia	(Carter et al. 1981) (Tanton and Epila 1984)	1981	No
Coleoptera	Chrysomelidae	Paropsis	Paropsis atomaria	Eucalyptus radiata	External feeding	Attacks young foliage	Australian Capital Territory; Australia	(Tanton and Epila 1984)	1984	No
Coleoptera	Chrysomelidae	Paropsis	Paropsis maculata	Eucalyptus pilularis	External feeding	Attacks young foliage	New South Wales; Australia	(Moore 1972)	1972	No
Coleoptera	Chrysomelidae	Paropsis	Paropsis sp.	Eucalyptus spp.	Margin feeding	Zig-zag feeding pattern, with only the margin of the base of the leaf remaining after heavy feeding	Tropical to temperate regions of Australia	(Jones et al. 2015)	2015	Yes
Coleoptera	Chrysomelidae	Paropsis	Paropsis sp. 1	Eucalyptus pilularis	External feeding	Attacks young foliage	New South Wales; Australia	(Moore 1972)	1972	No
Coleoptera	Chrysomelidae	Paropsisterna	Paropsisterna bimaculata	Eucalyptus delegatensis	External feeding	Defoliation	Tasmania; Australia	(Greaves 1966)	1966	No
Coleoptera	Chrysomelidae	Paropsisterna	Paropsisterna bimaculata	Eucalyptus obliqua	External feeding	Defoliation	Tasmania; Australia	(Greaves 1966)	1966	No
Coleoptera	Chrysomelidae	Paropsisterna	Paropsisterna bimaculata	Eucalyptus regnans	External feeding	Defoliation	Tasmania; Australia	(Greaves 1966)	1966	No
Coleoptera	Chrysomelidae	Paropsisterna	Paropsisterna bimaculata	Eucalyptus viminalis	External feeding	Defoliation	Tasmania; Australia	(Greaves 1966)	1966	No
Coleoptera	Chrysomelidae	Paropsisterna	Paropsisterna cloelia	Eucalyptus grandis	External feeding	Attacks young foliage	New South Wales; Australia	(Moore 1972)	1972	No
Coleoptera	Chrysomelidae	Paropsisterna	Paropsisterna sp.	Eucalyptus grandis	External feeding	Defoliation	New South Wales; Australia	(Carter et al. 1981)	1981	No
Coleoptera	Chrysomelidae	Paropsisterna	Paropsisterna sp.	Eucalyptus spp.	Margin feeding	Multiple excisions at the margin (similar to DT203 of Labandeira et al damage guide)	New South Wales; Australia	(Farrow 2016)	2016	Yes
Coleoptera	Chrysomelidae	Rhyparida	Rhyparida spp.	Eucalyptus spp.	Skeletonization	?	Tropical to subtropical regions of Australia	(Jones et al. 2015)	2015	No
Coleoptera	Chrysomelidae	Trachymela	Trachymela sloanei	Eucalyptus spp.	External feeding	Defoliation	Australia	(Blackburn 1897) (Reid 2006)	1897	No
Coleoptera	Chrysomelidae	Trachymela	Trachymela tincticollis	Eucalyptus alba	External feeding	Defoliation	South Africa	(Tribe and Cillie 1997)	1997	No
Coleoptera	Chrysomelidae	Trachymela	Trachymela tincticollis	Eucalyptus botryoides	External feeding	Defoliation	South Africa	(Tribe and Cillie 1997)	1997	No
Coleoptera	Chrysomelidae	Trachymela	Trachymela tincticollis	Eucalyptus camaldulensis	External feeding	Defoliation	South Africa	(Tribe and Cillie 1997)	1997	No
Coleoptera	Chrysomelidae	Trachymela	Trachymela tincticollis	Eucalyptus cornuta	External feeding	Defoliation	South Africa	(Tribe and Cillie 1997)	1997	No
Coleoptera	Chrysomelidae	Trachymela	Trachymela tincticollis	Eucalyptus dealbata	External feeding	Defoliation	South Africa	(Tribe and Cillie 1997)	1997	No
Coleoptera	Chrysomelidae	Trachymela	Trachymela tincticollis	Eucalyptus diversicolor	External feeding	Defoliation	South Africa	(Tribe and Cillie 1997)	1997	No
Coleoptera	Chrysomelidae	Trachymela	Trachymela tincticollis	Eucalyptus globulus	External feeding	Defoliation	South Africa	(Tribe and Cillie 1997)	1997	No
Coleoptera	Chrysomelidae	Trachymela	Trachymela tincticollis	Eucalyptus gomphocephala	External feeding	Defoliation	South Africa	(Tribe and Cillie 1997)	1997	No
Coleoptera	Chrysomelidae	Trachymela	Trachymela tincticollis	Eucalyptus grandis	External feeding	Defoliation	South Africa	(Tribe and Cillie 1997)	1997	No
Coleoptera	Chrysomelidae	Trachymela	Trachymela tincticollis	Eucalyptus lehmannii	External feeding	Defoliation	South Africa	(Tribe and Cillie 1997)	1997	No
Coleoptera	Chrysomelidae	Trachymela	Trachymela tincticollis	Eucalyptus leucoxylon	External feeding	Defoliation	South Africa	(Tribe and Cillie 1997)	1997	No
Coleoptera	Chrysomelidae	Trachymela	Trachymela tincticollis	Eucalyptus melliodora	External feeding	Defoliation	South Africa	(Tribe and Cillie 1997)	1997	No
Coleoptera	Chrysomelidae	Trachymela	Trachymela tincticollis	Eucalyptus robusta	External feeding	Defoliation	South Africa	(Tribe and Cillie 1997)	1997	No
Coleoptera	Chrysomelidae	Trachymela	Trachymela tincticollis	Eucalyptus sideroxylon	External feeding	Defoliation	South Africa	(Tribe and Cillie 1997)	1997	No
Coleoptera	Chrysomelidae	Trachymela	Trachymela tincticollis	Eucalyptus urophylla	External feeding	Defoliation	South Africa	(Tribe and Cillie 1997)	1997	No
Coleoptera	Curculionidae	Aades	Aades cultratus	Eucalyptus saligna	External feeding	Attacks young foliage	New South Wales; Australia	(Moore 1972)	1972	No
Coleoptera	Curculionidae	Amasa	Amasa truncata	Eucalyptus acmenoides	Wood boring	Holes in the trunk associated with a dark brown stain	New South Wales; Australia	(Moore 1959)	1959	No
Coleoptera	Curculionidae	Amasa	Amasa truncata	Eucalyptus camaldulensis	Wood boring	Holes in the trunk associated with a dark brown stain	New South Wales; Australia	(Moore 1959)	1959	No
Coleoptera	Curculionidae	Amasa	Amasa truncata	Eucalyptus piperita	Wood boring	Holes in the trunk associated with a dark brown stain	New South Wales; Australia	(Moore 1959)	1959	No
Coleoptera	Curculionidae	Amasa	Amasa truncata	Eucalyptus propinqua	Wood boring	Holes in the trunk associated with a dark brown stain	New South Wales; Australia	(Moore 1959)	1959	No
Coleoptera	Curculionidae	Amasa	Amasa truncata	Eucalyptus saligna	Wood boring	Holes in the trunk associated with a dark brown stain	New South Wales; Australia	(Moore 1959)	1959	No
Coleoptera	Curculionidae	Ambrosiodmus	Ambrosiodmus compressus	Eucalyptus saligna	Wood boring	Borings found in E. saligna after being colonized by Amasa truncata	New South Wales; Australia	(Moore 1959)	1959	No
Coleoptera	Curculionidae	Chrysolopus	Chrysolopus spectabilis	Eucalyptus pilularis	External feeding	Attacks foliage	New South Wales; Australia	(Moore 1972)	1972	No
Coleoptera	Curculionidae	Cnestus	Cnestus solidus	Eucalyptus dalrympleana	Wood boring	Usually attack fallen trees, drilling up to half an inch into the sapwoof before creating horseshoe-shaped galleries, in which the eggs are deposited. The boring activity makes the tree exude sweet, white sap, which coats the chambers (the so called ambrosia).	New South Wales; Australia	(Froggatt 1927)	1927	Yes
Coleoptera	Curculionidae	Cnestus	Cnestus solidus	Eucalyptus saligna	Wood boring	Borings found in E. saligna after being colonized by Amasa truncata	New South Wales; Australia	(Moore 1959)	1959	Yes
Coleoptera	Curculionidae	Enchymus	Enchymus punctonotatus	Eucalyptus pilularis	External feeding	Attacks young foliage	New South Wales; Australia	(Moore 1972)	1972	No
Coleoptera	Curculionidae	Euops	Euops sp. 1	Eucalyptus grandis	External feeding	?	New South Wales; Australia	(Moore 1972)	1972	No
Coleoptera	Curculionidae	Euops	Euops sp. 1	Eucalyptus saligna	External feeding	?	New South Wales; Australia	(Moore 1972)	1972	No
Coleoptera	Curculionidae	Gonipterus	Gonipterus exaratus	Eucalyptus saligna	External feeding	?	New South Wales; Australia	(Moore 1972)	1972	No
Coleoptera	Curculionidae	Gonipterus	Gonipterus scutellatus	Eucalyptus saligna	External feeding	?	New South Wales; Australia	(Moore 1972)	1972	No
Coleoptera	Curculionidae	Gonipterus	Gonipterus sp.	Eucalyptus spp.	Surface feeding	Window feeding, there is a thin papery tissue left inside the hole itself	New South Wales; Australia	(Farrow 2016) (Carnegie 2008)	2008	Yes
Coleoptera	Curculionidae	Oxyops	Oxyops spp.	Eucalyptus dunnii	Surface feeding	Window feeding, there is a thin papery tissue left inside the hole itself	New South Wales, Victoria; Australia	(Carnegie 2008)	2008	No
Coleoptera	Curculionidae	Oxyops	Oxyops spp.	Eucalyptus wandoo	Surface feeding	?	Western Australia; Australia	(Curry 1981)	1981	No
Coleoptera	Curculionidae	Platypus	Platypus semigranosus	Eucalyptus saligna	Wood boring	Boring is characterized by brood galleries, wherein a linear chamber has multiple individual galleries coming off of it.	New South Wales; Australia	(Froggatt 1927)	1927	Yes
Coleoptera	Curculionidae	Strongylorhinus	Strongylorhinus ochraceus	Eucalyptus siderophloia	Galling	Irregular-shaped galls up to 30 cm long and 10 cm across in stems, with multiple larvae in each gall	New South Wales; Australia	(Froggatt 1927)	1927	No
Coleoptera	Curculionidae	Strongylorhinus	Strongylorrhinus spp.	Eucalyptus spp.	Galling	Irregular-shaped galls up to 30 cm long and 10 cm across in stems, with multiple larvae in each gall	Temperate to subtropical regions of Australia	(Jones et al. 2015)	2015	No
Coleoptera	Curculionidae	Xyleborinus	Xyleborinus saxesenii	Eucalyptus saligna	Wood boring	Borings found in E. saligna after being colonized by Amasa truncata	New South Wales; Australia	(Moore 1959)	1959	No
Coleoptera	Ptinidae	Deroptilinus	Deroptilinus granicollis	Eucalyptus saligna	Wood boring	Borings found in E. saligna after being colonized by Amasa truncata	New South Wales; Australia	(Moore 1959)	1959	No
Coleoptera	Scarabaeidae	Anoplagnathus	Anoplagnathus chloropyrus	Eucalyptus conica	Margin feeding	Zig-zag pattern of feeding, with only the margin of the base of the leaf remaining after heavy feeding	New South Wales; Australia	(Edwards et al. 1993)	1993	No
Coleoptera	Scarabaeidae	Anoplagnathus	Anoplagnathus chloropyrus	Eucalyptus grandis	External feeding	?	New South Wales; Australia	(Carter et al. 1981)	1981	No
Coleoptera	Scarabaeidae	Anoplagnathus	Anoplagnathus chloropyrus	Eucalyptus melliodora	Margin feeding	Zig-zag pattern of feeding, with only the margin of the base of the leaf remaining after heavy feeding	New South Wales; Australia	(Edwards et al. 1993)	1993	No
Coleoptera	Scarabaeidae	Anoplagnathus	Anoplagnathus montanus	Eucalyptus albens	External feeding	?	New South Wales, Australian Capital Territory; Australia	(Carter et al. 1981)	1981	No
Coleoptera	Scarabaeidae	Anoplagnathus	Anoplagnathus montanus	Eucalyptus blakelyi	Margin feeding	Zig-zag pattern of feeding, with only the margin of the base of the leaf remaining after heavy feeding	New South Wales; Australia	(Edwards et al. 1993)	1993	No
Coleoptera	Scarabaeidae	Anoplagnathus	Anoplagnathus montanus	Eucalyptus camaldulensis	Margin feeding	Zig-zag pattern of feeding, with only the margin of the base of the leaf remaining after heavy feeding	New South Wales; Australia	(Edwards et al. 1993)	1993	No
Coleoptera	Scarabaeidae	Anoplagnathus	Anoplagnathus montanus	Eucalyptus conica	Margin feeding	Zig-zag pattern of feeding, with only the margin of the base of the leaf remaining after heavy feeding	New South Wales; Australia	(Edwards et al. 1993)	1993	No
Coleoptera	Scarabaeidae	Anoplagnathus	Anoplagnathus montanus	Eucalyptus elata	External feeding	?	New South Wales, Australian Capital Territory; Australia	(Carter et al. 1981)	1981	No
Coleoptera	Scarabaeidae	Anoplagnathus	Anoplagnathus montanus	Eucalyptus melliodora	Margin feeding	Zig-zag pattern of feeding, with only the margin of the base of the leaf remaining after heavy feeding	New South Wales; Australia	(Edwards et al. 1993)	1993	No
Coleoptera	Scarabaeidae	Anoplagnathus	Anoplagnathus montanus	Eucalyptus rubida	External feeding	?	New South Wales, Australian Capital Territory; Australia	(Carter et al. 1981)	1981	No
Coleoptera	Scarabaeidae	Anoplagnathus	Anoplagnathus montanus	Eucalyptus rubida	Margin feeding	Zig-zag pattern of feeding, with only the margin of the base of the leaf remaining after heavy feeding	New South Wales; Australia	(Edwards et al. 1993)	1993	No
Coleoptera	Scarabaeidae	Anoplagnathus	Anoplagnathus montanus	Eucalyptus sideroxylon	Margin feeding	Zig-zag pattern of feeding, with only the margin of the base of the leaf remaining after heavy feeding	New South Wales; Australia	(Edwards et al. 1993)	1993	No
Coleoptera	Scarabaeidae	Anoplagnathus	Anoplagnathus pallidicolis	Eucalyptus conica	Margin feeding	Zig-zag pattern of feeding, with only the margin of the base of the leaf remaining after heavy feeding	New South Wales; Australia	(Edwards et al. 1993)	1993	No
Coleoptera	Scarabaeidae	Anoplagnathus	Anoplagnathus pallidicolis	Eucalyptus melliodora	Margin feeding	Zig-zag pattern of feeding, with only the margin of the base of the leaf remaining after heavy feeding	New South Wales; Australia	(Edwards et al. 1993)	1993	No
Coleoptera	Scarabaeidae	Anoplagnathus	Anoplagnathus pallidicolis	Eucalyptus rubida	Margin feeding	Zig-zag pattern of feeding, with only the margin of the base of the leaf remaining after heavy feeding	New South Wales; Australia	(Edwards et al. 1993)	1993	No
Coleoptera	Scarabaeidae	Anoplagnathus	Anoplagnathus pallidicolis	Eucalyptus sideroxylon	Margin feeding	Zig-zag pattern of feeding, with only the margin of the base of the leaf remaining after heavy feeding	New South Wales; Australia	(Edwards et al. 1993)	1993	No
Coleoptera	Scarabaeidae	Anoplagnathus	Anoplagnathus porosus	Eucalyptus grandis	External feeding	?	New South Wales; Australia	(Carter et al. 1981)	1981	No
Coleoptera	Scarabaeidae	Anoplagnathus	Anoplagnathus porosus	Eucalyptus melliodora	Margin feeding	Zig-zag pattern of feeding, with only the margin of the base of the leaf remaining after heavy feeding	New South Wales; Australia	(Edwards et al. 1993)	1993	No
Coleoptera	Scarabaeidae	Anoplagnathus	Anoplagnathus porosus	Eucalyptus sideroxylon	Margin feeding	Zig-zag pattern of feeding, with only the margin of the base of the leaf remaining after heavy feeding	New South Wales; Australia	(Edwards et al. 1993)	1993	No
Coleoptera	Scarabaeidae	Anoplagnathus	Anoplagnathus spp.	Eucalyptus spp.	Margin feeding	?	Tropical to temperate regions of Australia	(Jones et al. 2015) (Carnegie 2008)	2008	Yes
Coleoptera	Scarabaeidae	Diphucephala	Diphucephala richmondia	Eucalyptus pilularis	External feeding	Attacks young foliage	New South Wales; Australia	(Moore 1972)	1972	No
Coleoptera	Scarabaeidae	Diphucephala	Diphucephala spp.	Eucalyptus spp.	?	?	Tropical to subtropical regions of Australia	(Jones et al. 2015)	2015	No
Coleoptera	Scarabaeidae	Lepidiota	Lepidiota bovilli	Eucalyptus spp.	Margin feeding	?	Tropical regions of Australia	(Jones et al. 2015)	2015	No
Coleoptera	Scarabaeidae	Liparetus	Liparetus discipennis	Eucalyptus pilularis	External feeding	Attacks young foliage	New South Wales; Australia	(Moore 1972)	1972	No
Diptera	Agromyzidae	Japanagromyza	Japanagromyza eucalypti	Eucalyptus camaldulensis	Mining	Linear-blotch mine	New South Wales; Australia	(Spencer 1963) (Spencer 1977) (Moore 1966)	1963	No
Diptera	Cecidomyiidae	Eucalyptodiplosis	Eucalyptodiplosis mcintyrei	Eucalyptus grandis	Galling	Thickened shortened galls	?	(Carnegie 2008)	2008	Yes
Diptera	Cecidomyiidae	Harmomyia	Harmomyia omalanthi	Eucalyptus spp.	Galling	Reddish pimple-like galls along midribs	Temperate to subtropical regions of Australia	(Jones et al. 2015)	2015	No
Diptera	Fergusoninidae	Fergusonina	Fergusonina nicholsoni	Eucalyptus macrorhyncha	Galling	Inflated spongy galls, pale green or redish in color	Temperate to subtropical regions of Australia	(Jones et al. 2015)	2015	Yes
Diptera	Fergusoninidae	Fergusonina	Fergusonina spp.	Eucalyptus spp.	Galling	Inflated spongy galls, pale green or redish in color. Symbiotic relationships in the gall with nematodes of the genus Fergusobia	Temperate to subtropical regions of Australia	(Jones et al. 2015)	2015	Yes
Hemiptera	Aphididae	Aphis	Aphis gossypii	Eucalyptus grandis	Piercing-and-sucking	Pierces young foliage	New South Wales; Australia	(Moore 1972)	1972	No
Hemiptera	Callipappidae	Callipappus	Callipappus farinosus	Eucalyptus marginata	Piercing and sucking		Western Australia; Australia	(Lindinger 1913)	1913	No
Hemiptera	Callipappidae	Callipappus	Callipappus westwoodii	Eucalyptus sp.	Piercing and sucking		Western Australia; Australia	(Fuller 1899)	1899	No
Hemiptera	Cerococcidae	Cerococcus	Cerococcus catenarius	Eucalyptus cladocalyx	Piercing and sucking		Australia	(Hodgson and Williams 2016)	2016	No
Hemiptera	Cerococcidae	Cerococcus	Cerococcus paradoxus simplex	Eucalyptus sp.	Piercing and sucking		Australia	(Maskell 1898)	1898	No
Hemiptera	Cicadellidae	Brunotartessus	Brunotartessus fulvus	Eucalyptus saligna	Piercing-and-sucking	Pierces foliage and twigs	New South Wales; Australia	(Moore 1972)	1972	No
Hemiptera	Cicadellidae	Erythroneura	Erythroneura sp. 1	Eucalyptus grandis	Piercing-and-sucking	?	New South Wales; Australia	(Moore 1972)	1972	No
Hemiptera	Cicadellidae	Eurymela	Eurymela fenestrata	Eucalyptus spp.	Piercing-and-sucking	Colonies of mixed stages feed on young shoots	Subtropical to temperate regions of Australia	(Jones et al. 2015)	2015	No
Hemiptera	Cicadellidae	Eurymela	Eurymela fenestrata	Eucalyptus saligna	Piercing-and-sucking	Pierces foliage and twigs	New South Wales; Australia	(Moore 1972)	1972	No
Hemiptera	Cicadellidae	Eurymela	Eurymela spp.	Eucalyptus grandis	Piercing-and-sucking	Associated with honeydew and sooty mold when in high numbers	?	(Carnegie 2008)	2008	No
Hemiptera	Cicadellidae	Eurymela	Eurymela spp.	Eucalyptus grandis	Piercing-and-sucking	Associated with honeydew and sooty mold when in high numbers	?	(Carnegie 2008)	2008	No
Hemiptera	Cicadellidae	Eurymela	Eurymela spp.	Eucalyptus longirostrata	Piercing-and-sucking	Associated with honeydew and sooty mold when in high numbers	?	(Carnegie 2008)	2008	No
Hemiptera	Cicadellidae	Eurymela	Eurymela spp.	Eucalyptus pilularis	Piercing-and-sucking	Associated with honeydew and sooty mold when in high numbers	?	(Carnegie 2008)	2008	No
Hemiptera	Cicadellidae	Eurymeloides	Eurymeloides bicincta	Eucalyptus pilularis	Piercing-and-sucking	Pierces foliage and twigs	New South Wales; Australia	(Moore 1972)	1972	No
Hemiptera	Cicadellidae	Eurymeloides	Eurymeloides pulchra	Eucalyptus saligna	Piercing-and-sucking	Pierces foliage and twigs	New South Wales; Australia	(Moore 1972)	1972	No
Hemiptera	Cicadellidae	Eurymeloides	Eurymeloides spp.	Eucalyptus grandis	Piercing-and-sucking	Associated with honeydew and sooty mold when in high numbers	?	(Carnegie 2008)	2008	No
Hemiptera	Cicadellidae	Eurymeloides	Eurymeloides spp.	Eucalyptus longirostrata	Piercing-and-sucking	Associated with honeydew and sooty mold when in high numbers	?	(Carnegie 2008)	2008	No
Hemiptera	Cicadellidae	Eurymeloides	Eurymeloides spp.	Eucalyptus pilularis	Piercing-and-sucking	Associated with honeydew and sooty mold when in high numbers	?	(Carnegie 2008)	2008	No
Hemiptera	Cicadellidae	Idiocerus	Idiocerus sp. 1	Eucalyptus grandis	Piercing-and-sucking	?	New South Wales; Australia	(Moore 1972)	1972	No
Hemiptera	Cicadellidae	Ishidaella	Ishidaella angustata	Eucalyptus grandis	Piercing-and-sucking	?	New South Wales; Australia	(Moore 1972)	1972	No
Hemiptera	Cicadellidae	Katipo	Katipo rubrivenosa	Eucalyptus pilularis	Piercing-and-sucking	Pierces foliage and twigs	New South Wales; Australia	(Moore 1972)	1972	No
Hemiptera	Cicadellidae	Neotartessus	Neotartessus flavipes	Eucalyptus grandis	Piercing-and-sucking	Pierces foliage and twigs	New South Wales; Australia	(Moore 1972)	1972	No
Hemiptera	Cicadellidae	Neotartessus	Neotartessus flavipes	Eucalyptus pilularis	Piercing-and-sucking	Pierces foliage and twigs	New South Wales; Australia	(Moore 1972)	1972	No
Hemiptera	Cicadellidae	Putoniessa	Putoniessa dorsalis	Eucalyptus saligna	Piercing-and-sucking	Pierces foliage and twigs	New South Wales; Australia	(Moore 1972)	1972	No
Hemiptera	Cicadellidae	Smicrocotis	Smicrocotis obscura	Eucalyptus saligna	Piercing-and-sucking	?	New South Wales; Australia	(Moore 1972)	1972	No
Hemiptera	Cicadidae	Cyclochila	Cyclochila australasiae	Eucalyptus spp.	Piercing-and-sucking	?	Temperate regions of Australia	(Jones et al. 2015)	2015	No
Hemiptera	Cicadidae	Cystosoma	Cystosoma saundersii	Eucalyptus spp.	Piercing-and-sucking	?	Subtropical regions of Australia	(Jones et al. 2015)	2015	No
Hemiptera	Coccidae	Alecanopsis	Alecanopsis eucalypti	Eucalyptus sp.	Piercing and sucking	"This coccid in all stages of development was found firmly attached to the hard corrugated surface of a cavity in the stem of a small eucalypt growing in the forest at Brooklana, Dorrigo, 10.2.1925. The surface of the cavity was coated with fine brown kino, and covered with a resting colony of small black ants (Crematogaster sp.)." (Froggatt, 1925)	New South Wales	(Froggatt 1925)	1925	No
Hemiptera	Coccidae	Ceronema	Ceronema caudatum	Eucalyptus robusta	Piercing and sucking	Occurs on leaves	New South Wales; Australia	(Froggatt 1915)	1915	no
Hemiptera	Coccidae	Ceroplastes	Ceroplastes rubens	Eucalyptus sp.	Piercing and sucking		Queensland; Australia	(Brimblecombe 1956)	1956	No
Hemiptera	Coccidae	Ceroplastes	Ceroplastes sinensis	Eucalyptus curtisii	Piercing and sucking		Queensland; Australia	(Qin and Gullan 1994)	1994	No
Hemiptera	Coccidae	Ctenochiton	Ctenochiton eucalypti	Eucalyptus siderophloia	Piercing and sucking	Occurs on leaves	New South Wales; Australia	(Froggatt 1915) (Maskell 1895)	1895	Yes
Hemiptera	Coccidae	Megapulvinaria	Megapulvinaria maskelli	Eucalyptus sp.	Piercing and sucking		Australia	(Qin and Gullan 1992)	1992	No
Hemiptera	Coccidae	Myzolecanium	Myzolecanium endoeucalyptus	Eucalyptus mannifera	Piercing and sucking	Lives with ants within ant galleries in branches and trunks	Australian Capital Territory; Australia	(Qin and Gullan 1989)	1989	No
Hemiptera	Coccidae	Myzolecanium	Myzolecanium endoeucalyptus	Eucalyptus rossii	Piercing and sucking	Lives with ants within ant galleries in branches and trunks	Australian Capital Territory; Australia	(Qin and Gullan 1989)	1989	No
Hemiptera	Coccidae	Myzolecanium	Myzolecanium endoeucalyptus	Eucalyptus viminalis	Piercing and sucking	Lives with ants within hollow branch	New South Wales; Australia	(Qin and Gullan 1989)	1989	No
Hemiptera	Coreidae	Amorbus	Amorbus alternatus	Eucalyptus spp.	Piercing-and-sucking	?	Tropical to subtropical regions of Australia	(Jones et al. 2015)	2015	No
Hemiptera	Coreidae	Amorbus	Amorbus rubiginosus	Eucalyptus pilularis	Piercing-and-sucking	Pierces young foliage	New South Wales; Australia	(Moore 1972)	1972	No
Hemiptera	Coreidae	Amorbus	Amorbus spp.	Eucalyptus cloeziana	Piercing-and-sucking	Tip feeders. Cause wilting when in high numbers	?	(Carnegie 2008)	2008	No
Hemiptera	Coreidae	Amorbus	Amorbus spp.	Eucalyptus dunnii	Piercing-and-sucking	Tip feeders. Cause wilting when in high numbers	?	(Carnegie 2008)	2008	No
Hemiptera	Coreidae	Amorbus	Amorbus spp.	Eucalyptus longirostrata	Piercing-and-sucking	Tip feeders. Cause wilting when in high numbers	?	(Carnegie 2008)	2008	No
Hemiptera	Coreidae	Mictis	Mictis profana	Eucalyptus spp.	Piercing-and-sucking	Attack of young shoots can cause wilting and dieback	Tropical to temperate regions of Australia	(Jones et al. 2015)	2015	No
Hemiptera	Diaspididae	Africaspis	Africaspis rotundiloba	Eucalyptus sp.	Piercing and sucking		Queensland; Australia	(Laing 1929)	1929	No
Hemiptera	Diaspididae	Anamefiorinia	Anamefiorinia lidgetti	Eucalyptus camaldulensis	Piercing and sucking	found on bark of trees	Victoria; Australia	(Froggatt 1915)	1915	No
Hemiptera	Diaspididae	Anamefiorinia	Anamefiorinia lidgetti	Eucalyptus goniocalyx	Piercing and sucking	found on bark of trees	Victoria; Australia	(Froggatt 1915)	1915	No
Hemiptera	Diaspididae	Anzaspis	Anzaspis angusta	Eucalyptus sieberi	Piercing and sucking	Occurs on branch and stem bark	New South Wales; Australia	(Froggat 1914)	1914	Yes
Hemiptera	Diaspididae	Anzaspis	Anzaspis cordylinidis	Eucalyptus globulus	Piercing and sucking	Occurs on leaves of Eucalyptus globulus	New Zealand	(Maskell 1879)	1879	No
Hemiptera	Diaspididae	Chionaspis	Chionaspis ethelae	Eucalyptus sp.	Piercing and sucking		Western Australia; Australia	(Fuller 1897c)	1897	No
Hemiptera	Diaspididae	Chionaspis	Chionaspis formosa	Eucalyptus sp.	Piercing and sucking	Scales occur on surface of leaves, often in stellate arrangements	Victoria; Australia	(Green 1904)	1904	No
Hemiptera	Diaspididae	Chionaspis	Chionaspis formosa	Eucalyptus tereticornis	Piercing and sucking	Scales occur on abaxial side of the leaf, often in stellate arrangements	New South Wales; Australia	(Green 1904)	1904	No
Hemiptera	Diaspididae	Chionaspis	Chionaspis frenchi	Eucalyptus sp.	Piercing and sucking		Victoria; Australia	(Green 1915)	1915	No
Hemiptera	Diaspididae	Chrysomphalus	Chrysomphalus rubribullatus	Eucalyptus sp.	Piercing and sucking	"Insects numerous on twigs and small branches." (Brimblecombe, 1958)	New South Wales, Queensland, Victoria; Australia	(Brimblecombe 1958) (Froggatt 1914) (Brimblecombe 1962)	1914	Yes
Hemiptera	Diaspididae	Chrysomphalus	Chrysomphalus rubribullatus	Eucalyptus camaldulensis	Piercing and sucking	"Infestations may be heavy but not of economic importance." (Brimblecombe, 1962)	Queensland; Australia	(Brimblecombe 1962)	1962	No
Hemiptera	Diaspididae	Chrysomphalus	Chrysomphalus rubribullatus	Eucalyptus crebra	Piercing and sucking	"Infestations may be heavy but not of economic importance." (Brimblecombe, 1962)	Queensland; Australia	(Brimblecombe 1962)	1962	No
Hemiptera	Diaspididae	Chrysomphalus	Chrysomphalus rubribullatus	Eucalyptus globulus	Piercing and sucking		Tasmania; Australia	(Fuller 1897c)	1897	No
Hemiptera	Diaspididae	Chrysomphalus	Chrysomphalus rubribullatus	Eucalyptus macrocarpa	Piercing and sucking	"Insects numerous on twigs and small branches." (Brimblecombe, 1958)	Western Australia; Australia	(Brimblecombe 1958)	1958	No
Hemiptera	Diaspididae	Chrysomphalus	Chrysomphalus rubribullatus	Eucalyptus melanophloia	Piercing and sucking	"Infestations may be heavy but not of economic importance." (Brimblecombe, 1962)	Queensland; Australia	(Brimblecombe 1962)	1962	No
Hemiptera	Diaspididae	Chrysomphalus	Chrysomphalus rubribullatus	Eucalyptus miniata	Piercing and sucking	"Insects numerous on twigs and small branches." (Brimblecombe, 1958)	Northern Territory; Australia	(Brimblecombe 1958) (Green 1916)	1958	No
Hemiptera	Diaspididae	Chrysomphalus	Chrysomphalus rubribullatus	Eucalyptus transcontinentalis	Piercing and sucking	"Insects numerous on twigs and small branches." (Brimblecombe, 1958)	New South Wales; Australia	(Brimblecombe 1958)	1958	No
Hemiptera	Diaspididae	Chrysomphalus	Chrysomphalus trifasciculatus	Eucalyptus sp.	Piercing and sucking	"Insects numerous on bark of the tree trunk." (Brimblecombe, 1959)	Queensland; Australia	(Brimblecombe 1959) (Brimblecombe 1962)	1959	No
Hemiptera	Diaspididae	Clavaspis	Clavaspis subfervens	Eucalyptus sp.	Piercing and sucking		Victoria; Australia	(Laing 1929)	1929	No
Hemiptera	Diaspididae	Comstockaspis	Comstockaspis perniciosa	Eucalyptus populnea	Piercing and sucking		New South Wales; Australia	(Normark 2019)	2019	No
Hemiptera	Diaspididae	Diastolaspis	Diastolaspis novata	Eucalyptus sp.	Piercing and sucking	"Insects scattered on foliage." (Brimblecombe, 1959)	Victoria; Australia	(Brimblecombe 1959)	1959	No
Hemiptera	Diaspididae	Dichosoma	Dichosoma convexum	Eucalyptus microtheca	Piercing and sucking	"Insects numerous on leaves" (Brimblecombe, 1957)	Queensland; Australia	(Brimblecombe 1957)	1957	No
Hemiptera	Diaspididae	Hemiberlesia	Hemiberlesia lataniae	Eucalyptus crebra	Piercing and sucking	"The insects occur mostly on the stems and small branches of annuals and shrubs but the species is not of noticeable direct concern to the host plants." (Brimblecombe, 1968)	Queensland; Australia	(Brimblecombe 1968)	1968	No
Hemiptera	Diaspididae	Hemiberlesia	Hemiberlesia lataniae	Eucalyptus pilularis	Piercing and sucking	"The insects occur mostly on the stems and small branches of annuals and shrubs but the species is not of noticeable direct concern to the host plants." (Brimblecombe, 1968)	Queensland; Australia	(Brimblecombe 1968)	1968	No
Hemiptera	Diaspididae	Hendersonaspis	Hendersonaspis anomala	Eucalyptus amygdalina	Piercing and sucking		Tasmania; Australia	(Hudson 1967)	1967	No
Hemiptera	Diaspididae	Lindingaspis	Lindingaspis rossi	Eucalyptus sp.	Piercing and sucking		Victoria; Australia	(Laing 1929)	1929	No
Hemiptera	Diaspididae	Lindingaspis	Lindingaspis rossi	Eucalyptus resinifera	Piercing and sucking	"The insects normally occur in sparse populations on the leaves of the hosts, more particularly on the upper surface" (Brimblecombe, 1955)	Queensland; Australia	(Brimblecombe 1955)	1955	No
Hemiptera	Diaspididae	Lindingaspis	Lindingaspis rossi	Eucalyptus robusta	Piercing and sucking		Victoria; Australia	(Laing 1929)	1929	No
Hemiptera	Diaspididae	Lindingaspis	Lindingaspis rossi	Eucalyptus siderophloia	Piercing and sucking	"The insects normally occur in sparse populations on the leaves of the hosts, more particularly on the upper surface" (Brimblecombe, 1955)	Queensland; Australia	(Brimblecombe 1955)	1955	No
Hemiptera	Diaspididae	Lindingaspis	Lindingaspis sp.	Eucalyptus grandis	Piercing-and-sucking	?	New South Wales; Australia	(Moore 1972)	1972	No
Hemiptera	Diaspididae	Lindingaspis	Lindingaspis victoriae	Eucalyptus sp.	Piercing and sucking	"The insects occur on both leaves and twigs, apparently in sparse populations." (Brimblecombe, 1955)	Victoria; Australia	(Brimblecombe 1955)	1955	Yes
Hemiptera	Diaspididae	Lindingaspis	Lindingaspis victoriae	Eucalyptus globulus	Piercing and sucking		Victoria; Australia	(Cockerell 1899) (McKenzie 1950)	1899	No
Hemiptera	Diaspididae	Maskellia	Maskellia globosa	Eucalyptus gomphocephala	Galling	"The female galls are green and red or brown, according to their age, and are formed upon the young twigs, great numbers usually growing side by side, producing an uneven, aborted growth. The apex of each gall is conical, and the orifice small. When formed singly the galls are uneven, globose excrescences, somewhat longer than high. Height, 0.18 inch; width, 0.23 inch. Female chamber-contour pyri…	Western Australia; Australia	(Froggatt 1914) (Fuller, 1897a)	1897	Yes
Hemiptera	Diaspididae	Maskellia	Maskellia globosa	Eucalyptus pupulnea	Galling		Queensland; Australia	(Normark 2019)	2019	No
Hemiptera	Diaspididae	Maskellia	Maskellia nigra	Eucalyptus sp.	Galling	Female gall: "Gall slender, thorn- or spur-shaped, springing from an enlarged growth or swelling upon the branchlet, broadest at the base, curving round at the tip, varying from half an inch to two lines in length when growing in a mass; gall-chamber circular at the base, tapering to a minute apical orifice at the tip; walls of chamber thick at the base, but thin towards the extremity. When the b…	New South Wales; Australia	(Froggatt 1898) (Hardy and Gullan 2008)	1898	Yes
Hemiptera	Diaspididae	Neoleonardia	Neoleonardia alata	Eucalyptus sp.	Piercing and sucking	Occurs on leaves and branches	Victoria; Australia	(Froggat 1914)	1914	Yes
Hemiptera	Diaspididae	Neoleonardia	Neoleonardia alata	Eucalyptus robusta	Piercing and sucking		Victoria; Australia	(Froggat 1914)	1914	No
Hemiptera	Diaspididae	Neoleonardia	Neoleonardia alata	Eucalyptus populnea	Piercing and sucking		New South Wales; Australia	(Normark 2019)	2019	No
Hemiptera	Diaspididae	Neoleonardia	Neoleonardia aliformis	Eucalyptus acmenoides	Piercing and sucking	"Insect and scale occurring on the smooth bark of small branches or under the stringy bark of the larger branches and trunk." (Brimblecombe, 1953)	Queensland; Australia	(Brimblecombe 1953)	1953	Yes
Hemiptera	Diaspididae	Neoleonardia	Neoleonardia chitinosa	Eucalyptus crebra	Piercing and sucking	"Insect and scale occurring under the epidermis of twigs and branches and giving the appearance of small round surface swellings, averaging 1-5 m. in diameter." "Female nymphs apparently settle in positions where host growth is active. The surface tissue surrounding the nymph enlarges slightly, enabling the insect body to expand beneath the epidermal layer, with the first pellicle as a cover to t…	New South Wales, Victoria; Australia	(Brimblecombe 1953)	1953	Yes
Hemiptera	Diaspididae	Neoleonardia	Neoleonardia extensa	Eucalyptus sp.	Piercing and sucking		Queensland; Australia	(Normark 2019)	2019	No
Hemiptera	Diaspididae	Neoleonardia	Neoleonardia extensa	Eucalyptus capitellata	Piercing and sucking	Occurs on leaves and twigs	New South Wales; Australia	(Froggatt 1914) (Maskell 1895)	1895	No
Hemiptera	Diaspididae	Neomorgania	Neomorgania eucalypti	Eucalyptus sp.	Piercing and sucking	"The puparia of the females are found thickly aggregated in masses on the bark, with the males interspersed." (Maskell, 1889)	New South Wales, South Australia; Australia	(Froggatt 1914) (Leonardi 2000) (Marlatt 1908) (Maskell 1889)	1889	Yes
Hemiptera	Diaspididae	Octaspidiotus	Octaspidiotus corticoides	Eucalyptus globulus	Piercing and sucking	"Very inconspicuous, the scales being exactly of the tint of the bark upon which they rest." (Green, 1905)	Victoria; Australia	(Green 1905)	1905	No
Hemiptera	Diaspididae	Octaspidiotus	Octaspidiotus subrubescens	Eucalyptus sp.	Piercing and sucking		Australia	(Maskell 1892) (Takagi 1984)	1892	Yes
Hemiptera	Diaspididae	Octaspidiotus	Octaspidiotus subrubescens	Eucalyptus globulus	Piercing and sucking		Queensland; Australia	(Takagi 1984)	1894	No
Hemiptera	Diaspididae	Pseudotargionia	Pseudotargionia asymmetrica	Eucalyptus camaldulensis	Piercing and sucking	"Insects single or in small colonies, individually subdermal in the leaf tissue, indicated by small oval surface pimples 0.75 mm across. A few male scales present on the leaf surface, oval, dark fawn, pellicle dark." (Brimblecombe, 1959)	Queensland; Australia	(Brimblecombe 1959)	1959	No
Hemiptera	Diaspididae	Pseudotargionia	Pseudotargionia comata	Eucalyptus viminalis	Piercing and sucking		Victoria; Australia	(Leonardi 1900)	1896	No
Hemiptera	Diaspididae	Triaspidis	Triaspidis alba	Eucalyptus sp.	Piercing and sucking		New South Wales; Australia	(Froggat 1914)	1914	No
Hemiptera	Diaspididae	Triaspidis	Triaspidis alba	Eucalyptus melliodora	Piercing and sucking		Victoria; Australia	(Froggat 1914)	1914	No
Hemiptera	Diaspididae	Triaspidis	Triaspidis alba	Eucalyptus robusta	Piercing and sucking		Victoria; Australia	(Laing 1929)	1929	No
Hemiptera	Diaspididae	Triaspidis	Triaspidis bicornis	Eucalyptus globulus	Piercing and sucking	"On the bark of Eucalyptus globulus, the males apparently affecting the younger branches." (Green, 1900)	Victoria; Australia	(Green 1900)	1900	No
Hemiptera	Diaspididae	Trichomytilus	Trichomytilus australis	Eucalyptus sp.	Piercing and sucking		New South Wales; Australia	(Laing 1925)	1925	No
Hemiptera	Diaspididae	Trichomytilus	Trichomytilus formosus	Eucalyptus sp.	Piercing and sucking			(Borchsenius 1966)	1966	No
Hemiptera	Diaspididae	Trichomytilus	Trichomytilus formosus	Eucalyptus cladocalyx	Piercing and sucking	"Female puparia congregated in groups and patches on the leaf with much white cottony fluff: the surface of the food-plant is very pale straw-colour, and the groups of puparia appear also yellowish, as the yellow pellicles show through the cotton. The puparia are, as a general rule, irregularly placed, but it is by no means uncommon to find them arranged radially, that is, with a common centre, t…	South Australia; Australia	(Maskell 1894)	1894	Yes
Hemiptera	Diaspididae	Trichomytilus	Trichomytilus formosus	Eucalyptus orbifolia	Piercing and sucking	"Female puparia congregated in groups and patches on the leaf with much white cottony fluff: the surface of the food-plant is very pale straw-colour, and the groups of puparia appear also yellowish, as the yellow pellicles show through the cotton. The puparia are, as a general rule, irregularly placed, but it is by no means uncommon to find them arranged radially, that is, with a common centre, t…	Western Australia; Australia	(Maskell 1894)	1894	Yes
Hemiptera	Diaspididae	Unaspis	Unaspis assimilis	Eucalyptus sp.	Piercing and sucking		South Australia; Australia	(Maskell 1889)	1889	Yes
Hemiptera	Eriococcidae	Acanthococcus	Acanthococcus apiomorphae	Eucalyptus sp.	Piercing and sucking	Infests empty galls made by Apiomorpha maliformis	Western Australia; Australia	(Fuller 1897b)	1897	No
Hemiptera	Eriococcidae	Acanthococcus	Acanthococcus confluens	Eucalyptus sp.	Piercing and sucking	Occurs on branches	New South Wales; Australia	(Maskell 1893)	1893	Yes
Hemiptera	Eriococcidae	Acanthococcus	Acanthococcus confusus	Eucalyptus sp.	Piercing and sucking	"female coccids mass their tests together on the branchlets of several species of eucalypts" (Froggatt, 1921)		(Gullan and Vranjic 1991) (Froggatt, 1921)	1921	Yes
Hemiptera	Eriococcidae	Acanthococcus	Acanthococcus confusus	Eucalyptus camaldulensis	Piercing and sucking		New South Wales; Australia	(Gullan and Vranjic 1991)	1991	No
Hemiptera	Eriococcidae	Acanthococcus	Acanthococcus confusus	Eucalyptus globulus	Piercing and sucking		Tasmania; Australia	(Gullan and Vranjic 1991)	1991	No
Hemiptera	Eriococcidae	Acanthococcus	Acanthococcus confusus	Eucalyptus nicholii	Piercing and sucking		New South Wales; Australia	(Gullan and Vranjic 1991)	1991	No
Hemiptera	Eriococcidae	Acanthococcus	Acanthococcus confusus	Eucalyptus nitens	Piercing and sucking	Occurs on stems	New South Wales; Australia	(Gullan and Vranjic 1991)	1991	Yes
Hemiptera	Eriococcidae	Acanthococcus	Acanthococcus confusus	Eucalyptus viminalis	Piercing and sucking		New South Wales; Australia	(Hoy 1963)	1963	No
Hemiptera	Eriococcidae	Acanthococcus	Acanthococcus coriaceus	Eucalyptus sp.	Piercing and sucking	Scales positioned singly or in clusters on twigs	New South Wales; Australia	(Maskell 1893)	1893	Yes
Hemiptera	Eriococcidae	Acanthococcus	Acanthococcus coriaceus	Eucalyptus amygdalina	Piercing and sucking	"adult females on stems either singly or aggregated in groups" (Hoy, 1962)	New Zealand	(Hoy 1962)	1962	No
Hemiptera	Eriococcidae	Acanthococcus	Acanthococcus coriaceus	Eucalyptus blakelyi	Piercing and sucking	"Individuals usually discrete and well spaced, but sometimes aggregated although never coalesced. On smaller branches and leaves of Eucalyptus species" (Gullan and Vranjic, 1991)	Australian Capital Territory; Australia	(Gullan and Vranjic 1991)	1991	Yes
Hemiptera	Eriococcidae	Acanthococcus	Acanthococcus coriaceus	Eucalyptus botryoides	Piercing and sucking	"Individuals usually discrete and well spaced, but sometimes aggregated although never coalesced. On smaller branches and leaves of Eucalyptus species" (Gullan and Vranjic, 1991)	Victoria; Australia	(Gullan and Vranjic 1991)	1991	No
Hemiptera	Eriococcidae	Acanthococcus	Acanthococcus coriaceus	Eucalyptus camaldulensis	Piercing and sucking	"Individuals usually discrete and well spaced, but sometimes aggregated although never coalesced. On smaller branches and leaves of Eucalyptus species" (Gullan and Vranjic, 1991)	Australian Capital Territory; Australia	(Gullan and Vranjic 1991)	1991	No
Hemiptera	Eriococcidae	Acanthococcus	Acanthococcus coriaceus	Eucalyptus cinerea	Piercing and sucking	"This scale insect sucks the sap of eucalypts and may cause dieback of branches; occasionally a severe attack can kill the tree. Photosynthesis may be affected when leaves are covered with sooty mould growing on the honeydew excreted by the insects." (https://www.nzffa.org.nz/farm-forestry-model/the-essentials/forest-health-pests-and-diseases/Pests/Eriococcus-coriaceus/Eriococcus-coriaceusEnt22/)		(Zondag 1977)	1977	No
Hemiptera	Eriococcidae	Acanthococcus	Acanthococcus coriaceus	Eucalyptus cosmophylla	Piercing and sucking	"Individuals usually discrete and well spaced, but sometimes aggregated although never coalesced. On smaller branches and leaves of Eucalyptus species" (Gullan and Vranjic, 1991)	Australian Capital Territory; Australia	(Gullan and Vranjic 1991)	1991	No
Hemiptera	Eriococcidae	Acanthococcus	Acanthococcus coriaceus	Eucalyptus dalrympleana	Piercing and sucking	"Individuals usually discrete and well spaced, but sometimes aggregated although never coalesced. On smaller branches and leaves of Eucalyptus species" (Gullan and Vranjic, 1991)	New South Wales; Australia	(Gullan and Vranjic 1991)	1991	No
Hemiptera	Eriococcidae	Acanthococcus	Acanthococcus coriaceus	Eucalyptus eugenioides	Piercing and sucking	"This scale insect sucks the sap of eucalypts and may cause dieback of branches; occasionally a severe attack can kill the tree. Photosynthesis may be affected when leaves are covered with sooty mould growing on the honeydew excreted by the insects." (https://www.nzffa.org.nz/farm-forestry-model/the-essentials/forest-health-pests-and-diseases/Pests/Eriococcus-coriaceus/Eriococcus-coriaceusEnt22/)		(Zondag 1977)	1977	No
Hemiptera	Eriococcidae	Acanthococcus	Acanthococcus coriaceus	Eucalyptus globulus	Piercing and sucking	"This scale insect sucks the sap of eucalypts and may cause dieback of branches; occasionally a severe attack can kill the tree. Photosynthesis may be affected when leaves are covered with sooty mould growing on the honeydew excreted by the insects." (https://www.nzffa.org.nz/farm-forestry-model/the-essentials/forest-health-pests-and-diseases/Pests/Eriococcus-coriaceus/Eriococcus-coriaceusEnt22/)		(Zondag 1977)	1977	Yes
Hemiptera	Eriococcidae	Acanthococcus	Acanthococcus coriaceus	Eucalyptus intertexta	Piercing and sucking	"Individuals usually discrete and well spaced, but sometimes aggregated although never coalesced. On smaller branches and leaves of Eucalyptus species" (Gullan and Vranjic, 1991)	Australian Capital Territory; Australia	(Gullan and Vranjic 1991)	1991	No
Hemiptera	Eriococcidae	Acanthococcus	Acanthococcus coriaceus	Eucalyptus macarthurii	Piercing and sucking	"This scale insect sucks the sap of eucalypts and may cause dieback of branches; occasionally a severe attack can kill the tree. Photosynthesis may be affected when leaves are covered with sooty mould growing on the honeydew excreted by the insects." (https://www.nzffa.org.nz/farm-forestry-model/the-essentials/forest-health-pests-and-diseases/Pests/Eriococcus-coriaceus/Eriococcus-coriaceusEnt22/)		(Zondag 1977)	1977	No
Hemiptera	Eriococcidae	Acanthococcus	Acanthococcus coriaceus	Eucalyptus melliodora	Piercing and sucking	"Individuals usually discrete and well spaced, but sometimes aggregated although never coalesced. On smaller branches and leaves of Eucalyptus species" (Gullan and Vranjic, 1991)	Australian Capital Territory; Australia	(Gullan and Vranjic 1991)	1991	No
Hemiptera	Eriococcidae	Acanthococcus	Acanthococcus coriaceus	Eucalyptus microcarpa	Piercing and sucking	"Individuals usually discrete and well spaced, but sometimes aggregated although never coalesced. On smaller branches and leaves of Eucalyptus species" (Gullan and Vranjic, 1991)	Victoria; Australia	(Gullan and Vranjic 1991)	1991	No
Hemiptera	Eriococcidae	Acanthococcus	Acanthococcus coriaceus	Eucalyptus nicholii	Piercing and sucking	"Individuals usually discrete and well spaced, but sometimes aggregated although never coalesced. On smaller branches and leaves of Eucalyptus species" (Gullan and Vranjic, 1991)	Queensland; Australia	(Gullan and Vranjic 1991)	1991	No
Hemiptera	Eriococcidae	Acanthococcus	Acanthococcus coriaceus	Eucalyptus nitens	Piercing and sucking	can cause tree death	South Australia; Australia	(Phillips 1993)	1993	No
Hemiptera	Eriococcidae	Acanthococcus	Acanthococcus coriaceus	Eucalyptus obliqua	Piercing and sucking	"This scale insect sucks the sap of eucalypts and may cause dieback of branches; occasionally a severe attack can kill the tree. Photosynthesis may be affected when leaves are covered with sooty mould growing on the honeydew excreted by the insects." (https://www.nzffa.org.nz/farm-forestry-model/the-essentials/forest-health-pests-and-diseases/Pests/Eriococcus-coriaceus/Eriococcus-coriaceusEnt22/)		(Zondag 1977)	1977	No
Hemiptera	Eriococcidae	Acanthococcus	Acanthococcus coriaceus	Eucalyptus platypus	Piercing and sucking	"Individuals usually discrete and well spaced, but sometimes aggregated although never coalesced. On smaller branches and leaves of Eucalyptus species" (Gullan and Vranjic, 1991)	Australian Capital Territory; Australia	(Gullan and Vranjic 1991)	1991	No
Hemiptera	Eriococcidae	Acanthococcus	Acanthococcus coriaceus	Eucalyptus pulchella	Piercing and sucking	"Individuals usually discrete and well spaced, but sometimes aggregated although never coalesced. On smaller branches and leaves of Eucalyptus species" (Gullan and Vranjic, 1991)	Australian Capital Territory; Australia	(Gullan and Vranjic 1991)	1991	No
Hemiptera	Eriococcidae	Acanthococcus	Acanthococcus coriaceus	Eucalyptus robusta	Piercing and sucking	"Individuals usually discrete and well spaced, but sometimes aggregated although never coalesced. On smaller branches and leaves of Eucalyptus species" (Gullan and Vranjic, 1991)	Australian Capital Territory, New South Wales; Australia	(Gullan and Vranjic 1991)	1991	No
Hemiptera	Eriococcidae	Acanthococcus	Acanthococcus coriaceus	Eucalyptus torquata	Piercing and sucking	"Individuals usually discrete and well spaced, but sometimes aggregated although never coalesced. On smaller branches and leaves of Eucalyptus species" (Gullan and Vranjic, 1991)	South Australia; Australia	(Gullan and Vranjic 1991)	1991	No
Hemiptera	Eriococcidae	Acanthococcus	Acanthococcus coriaceus	Eucalyptus viminalis	Piercing and sucking	"Individuals usually discrete and well spaced, but sometimes aggregated although never coalesced. On smaller branches and leaves of Eucalyptus species" (Gullan and Vranjic, 1991)	South Australia; Australia	(Gullan and Vranjic 1991)	1991	No
Hemiptera	Eriococcidae	Acanthococcus	Acanthococcus crofti	Eucalyptus piperita	Piercing and sucking	"The female coccids thickly scattered over the bark of the young branchlets of the Peppermint Gum (Eucalyptus piperita) growing at Salisbury Court, near Uralla, New South Wales. The infestation by these scale insects causes the bark to crack, flake, and become greasy-looking and blackened. Half buried in these surface cracks, many of the coccids form their sacs." (Froggatt, 1916).	New South Wales; Australia	(Froggatt 1916)	1916	Yes
Hemiptera	Eriococcidae	Acanthococcus	Acanthococcus eucalypti	Eucalyptus diversicolor	Piercing and sucking	Scales cluster on twigs	South Australia; Australia	(Maskell 1892)	1892	Yes
Hemiptera	Eriococcidae	Acanthococcus	Acanthococcus irregularis	Eucalyptus piperita	Piercing and sucking	"The male and female ovisacs have been found covering the under side of the bark of the twigs and smaller branches of the Peppermint Gum (Eucalyptus piperita) at Salisbury Court, Uralla, New South Wales. The bark and foliage are usually much discoloured with fumagine, and the male scales very abundant." (Froggatt, 1921a)	New South Wales; Australia	(Froggatt 1921)	1921	No
Hemiptera	Eriococcidae	Acanthococcus	Acanthococcus serratilobis serratilobis	Eucalyptus gracilis	Piercing and sucking		Victoria; Australia	(Green 1915)	1915	No
Hemiptera	Eriococcidae	Acanthococcus	Acanthococcus simplex dealbatus	Eucalyptus sp.	Piercing and sucking		Western Australia; Australia	(Maskell 1897)	1897	No
Hemiptera	Eriococcidae	Acanthococcus	Acanthococcus simplex simplex	Eucalyptus sp.	Piercing and sucking		New South Wales; Australia	(Maskell 1897)	1897	No
Hemiptera	Eriococcidae	Acanthococcus	Acanthococcus spiniger	Eucalyptus sp.	Piercing and sucking		New South Wales; Australia	(Maskell 1896)	1896	No
Hemiptera	Eriococcidae	Acanthococcus	Acanthococcus tepperi	Eucalyptus amygdalina	Piercing and sucking	Occurs on leaves	Tasmania; Australia	(Whitham et al. 1994)	1994	No
Hemiptera	Eriococcidae	Acanthococcus	Acanthococcus tepperi	Eucalyptus globulus	Piercing and sucking		Australia	(Maskell 1892)	1892	No
Hemiptera	Eriococcidae	Acanthococcus	Acanthococcus tepperi	Eucalyptus gregsoniana	Piercing and sucking		Australian Capital Territory; Australia	(Gullan and Vranjic 1991)	1991	No
Hemiptera	Eriococcidae	Acanthococcus	Acanthococcus tepperi	Eucalyptus risdonii	Piercing and sucking	Occurs on leaves	Tasmania; Australia	(Whitham et al. 1994)	1994	No
Hemiptera	Eriococcidae	Acanthococcus	Acanthococcus tepperi	Eucalyptus stellulata	Piercing and sucking		Australian Capital Territory; Australia	(Gullan and Vranjic 1991)	1991	No
Hemiptera	Eriococcidae	Acanthococcus	Acanthococcus tepperi	Eucalyptus tenuiramis	Piercing and sucking		Australian Capital Territory; Australia	(Gullan and Vranjic 1991)	1991	No
Hemiptera	Eriococcidae	Acanthococcus	Acanthococcus tepperi	Eucalyptus viminalis	Piercing and sucking		Australia	(Hoy 1963)	1963	No
Hemiptera	Eriococcidae	Acanthococcus	Acanthococcus tesselatus	Eucalyptus sp.	Piercing and sucking		New South Wales	(Hoy 1963)	1963	No
Hemiptera	Eriococcidae	Acanthococcus	Acanthococcus tricarinatus	Eucalyptus gomphocephala	Piercing and sucking		Western Australia; Australia	(Fuller 1897c)	1897	No
Hemiptera	Eriococcidae	Apiomorpha	Apiomorpha amarooensis	Eucalyptus pilligaensis	Galling	Female Gall: "Mature gall fusiform, semi-erect, 9.0-17.0 mm long, 2.8-4.0 mm wide near midlength, sessile on stem with basal attachment 1.7-2.5 mm wide. Curvilinearly tapered to obtuse, not truncate, apex; apical orifice circular, 0.4-0.5 mm in diameter, with rim surrounding orifice. Gall cavity fusiform, approximating contour of outer surface; wall c. 0.5 mm thick. Outer surface prominently ridg…	Queensland; Australia	(Gullan 1984)	1984	Yes
Hemiptera	Eriococcidae	Apiomorpha	Apiomorpha annulata	Eucalyptus sp.	Galling	"The male galls scattered over the surface of the leaves, generally in line with, if not upon, the midrib of the leaf, typical cylindrical form dilated at the apex." "The female galls growing on the branchlets singly or in groups of three or four, contracted and rounded at the base, cylindrical to the truncate apex, which is smooth, depressed in the centre, where it is slightly funnel-shaped, wit…	Queensland; Australia	(Froggatt 1930)	1930	Yes
Hemiptera	Eriococcidae	Apiomorpha	Apiomorpha annulata	Eucalyptus acmenoides	Galling	Female gall: "Mature gall cylindrical to ovoid, 6.5-11.5 mm long, sessile, arising from basal platform or concavity formed from swollen stem tissue; base sometimes prominent, sometimes rim-like, 3.5-12.0 mm wide, with gall 4.5-7.5 mm wide above basal swelling. Apex of gall truncate, 2.5-5.0 mm in diameter; apical orifice elliptical to circular, with major axis 0.25-0.45 mm long. Gall cavity ovate…	Queensland; Australia	(Gullan 1984)	1984	Yes
Hemiptera	Eriococcidae	Apiomorpha	Apiomorpha attenuata	Eucalyptus camaldulensis	Galling	Female gall: "Mature gall narrow, fusiform, 10.0-38.0 mm long, 2.1-9.0 mm wide near midlength, sometimes prominently stalked, with basal attachment 1.0-3.0 mm in diameter. Apex truncate, 0.7-1.6 mm in diameter, with rim surrounding orifice produced by loss of apical cap or operculum (operculum, 1.4 mm long, observed on only one specimen); apical orifice circular, 0.5-0.9 mm in diameter. Gall cavi…	Northern Territory, South Australia, Queensland, Victoria; Australia	(Gullan 1984)	1984	Yes
Hemiptera	Eriococcidae	Apiomorpha	Apiomorpha attenuata	Eucalyptus goniocalyx	Galling	Female gall: "Mature gall narrow, fusiform, 10.0-38.0 mm long, 2.1-9.0 mm wide near midlength, sometimes prominently stalked, with basal attachment 1.0-3.0 mm in diameter. Apex truncate, 0.7-1.6 mm in diameter, with rim surrounding orifice produced by loss of apical cap or operculum (operculum, 1.4 mm long, observed on only one specimen); apical orifice circular, 0.5-0.9 mm in diameter. Gall cavi…	Queensland; Australia	(Gullan 1984)	1984	No
Hemiptera	Eriococcidae	Apiomorpha	Apiomorpha baeuerleni	Eucalyptus camaldulensis	Galling	Female gall: "Mature gall spheroidal, 11.0-19.0 mm long, 9.0-20.0 mm wide, sessile on stem with broad, basal attachment 4.0-13.0 mm wide. Apex truncate; apical orifice usually circular, 0.15-0.30 mm in diameter (if larger probably damaged by parasitoids), surrounded by circular area 1.0-5.5 mm in diameter, usually depressed but sometimes elevated in immature specimens. Gall cavity ovate, apical e…	Northern Territory, South Australia, Victoria; Australia	(Gullan 1984)	1984	Yes
Hemiptera	Eriococcidae	Apiomorpha	Apiomorpha baeuerleni	Eucalyptus dealbata	Galling	Female gall: "Mature gall spheroidal, 11.0-19.0 mm long, 9.0-20.0 mm wide, sessile on stem with broad, basal attachment 4.0-13.0 mm wide. Apex truncate; apical orifice usually circular, 0.15-0.30 mm in diameter (if larger probably damaged by parasitoids), surrounded by circular area 1.0-5.5 mm in diameter, usually depressed but sometimes elevated in immature specimens. Gall cavity ovate, apical e…	New South Wales; Australia	(Gullan 1984)	1984	Yes
Hemiptera	Eriococcidae	Apiomorpha	Apiomorpha baeuerleni	Eucalyptus tereticornis	Galling	Female gall: "Mature gall spheroidal, 11.0-19.0 mm long, 9.0-20.0 mm wide, sessile on stem with broad, basal attachment 4.0-13.0 mm wide. Apex truncate; apical orifice usually circular, 0.15-0.30 mm in diameter (if larger probably damaged by parasitoids), surrounded by circular area 1.0-5.5 mm in diameter, usually depressed but sometimes elevated in immature specimens. Gall cavity ovate, apical e…	Queensland; Australia	(Gullan 1984)	1984	Yes
Hemiptera	Eriococcidae	Apiomorpha	Apiomorpha calycina	Eucalyptus dumosa	Galling	Female gall: "Mature gall obconical to cylindrical, narrowest basally, broadest at truncate apex, sessile, often erect, 13.0-35.0 mm long, 1.5-9.0 mm in diameter at base, 3.0-12.5 mm wide at midlength. Apex truncate, 5.0-16.0 mm in diameter, with serrate rim and roughened, usually spinose disc, depressed centrally; apical orifice circular, 0.15-0.35 mm in diameter, surmounted on a central conical…	Queensland; Australia	(Gullan 1984)	1984	No
Hemiptera	Eriococcidae	Apiomorpha	Apiomorpha calycina	Eucalyptus gracilis	Galling	Female gall: "Mature gall obconical to cylindrical, narrowest basally, broadest at truncate apex, sessile, often erect, 13.0-35.0 mm long, 1.5-9.0 mm in diameter at base, 3.0-12.5 mm wide at midlength. Apex truncate, 5.0-16.0 mm in diameter, with serrate rim and roughened, usually spinose disc, depressed centrally; apical orifice circular, 0.15-0.35 mm in diameter, surmounted on a central conical…	Western Australia; Australia	(Gullan 1984)	1984	No
Hemiptera	Eriococcidae	Apiomorpha	Apiomorpha calycina	Eucalyptus incrassata	Galling	Female gall: "Mature gall obconical to cylindrical, narrowest basally, broadest at truncate apex, sessile, often erect, 13.0-35.0 mm long, 1.5-9.0 mm in diameter at base, 3.0-12.5 mm wide at midlength. Apex truncate, 5.0-16.0 mm in diameter, with serrate rim and roughened, usually spinose disc, depressed centrally; apical orifice circular, 0.15-0.35 mm in diameter, surmounted on a central conical…	South Australia, Victoria; Australia	(Gullan 1984)	1984	Yes
Hemiptera	Eriococcidae	Apiomorpha	Apiomorpha calycina	Eucalyptus kochii	Galling	Female gall: "Mature gall obconical to cylindrical, narrowest basally, broadest at truncate apex, sessile, often erect, 13.0-35.0 mm long, 1.5-9.0 mm in diameter at base, 3.0-12.5 mm wide at midlength. Apex truncate, 5.0-16.0 mm in diameter, with serrate rim and roughened, usually spinose disc, depressed centrally; apical orifice circular, 0.15-0.35 mm in diameter, surmounted on a central conical…	Australia	(Gullan 1984)	1984	No
Hemiptera	Eriococcidae	Apiomorpha	Apiomorpha calycina	Eucalyptus leptocalyx	Galling	Female gall: "Mature gall obconical to cylindrical, narrowest basally, broadest at truncate apex, sessile, often erect, 13.0-35.0 mm long, 1.5-9.0 mm in diameter at base, 3.0-12.5 mm wide at midlength. Apex truncate, 5.0-16.0 mm in diameter, with serrate rim and roughened, usually spinose disc, depressed centrally; apical orifice circular, 0.15-0.35 mm in diameter, surmounted on a central conical…	Western Australia; Australia	(Gullan 1984)	1984	No
Hemiptera	Eriococcidae	Apiomorpha	Apiomorpha calycina	Eucalyptus longicornis	Galling	Female gall: "Mature gall obconical to cylindrical, narrowest basally, broadest at truncate apex, sessile, often erect, 13.0-35.0 mm long, 1.5-9.0 mm in diameter at base, 3.0-12.5 mm wide at midlength. Apex truncate, 5.0-16.0 mm in diameter, with serrate rim and roughened, usually spinose disc, depressed centrally; apical orifice circular, 0.15-0.35 mm in diameter, surmounted on a central conical…	Western Australia; Australia	(Gullan 1984)	1984	No
Hemiptera	Eriococcidae	Apiomorpha	Apiomorpha calycina	Eucalyptus odorata	Galling	Female gall: "Mature gall obconical to cylindrical, narrowest basally, broadest at truncate apex, sessile, often erect, 13.0-35.0 mm long, 1.5-9.0 mm in diameter at base, 3.0-12.5 mm wide at midlength. Apex truncate, 5.0-16.0 mm in diameter, with serrate rim and roughened, usually spinose disc, depressed centrally; apical orifice circular, 0.15-0.35 mm in diameter, surmounted on a central conical…	Australia	(Gullan 1984)	1984	No
Hemiptera	Eriococcidae	Apiomorpha	Apiomorpha calycina	Eucalyptus oleosa	Galling	Female gall: "Mature gall obconical to cylindrical, narrowest basally, broadest at truncate apex, sessile, often erect, 13.0-35.0 mm long, 1.5-9.0 mm in diameter at base, 3.0-12.5 mm wide at midlength. Apex truncate, 5.0-16.0 mm in diameter, with serrate rim and roughened, usually spinose disc, depressed centrally; apical orifice circular, 0.15-0.35 mm in diameter, surmounted on a central conical…	New South Wales; Australia	(Gullan 1984)	1984	No
Hemiptera	Eriococcidae	Apiomorpha	Apiomorpha conica	Eucalyptus spp.	Galling	Females create smooth and oval galls attached to stems. Males, in turn, create horn-like galls attached to leaves	Tropical to temperate regions of Australia	(Jones et al. 2015)	2015	Yes
Hemiptera	Eriococcidae	Apiomorpha	Apiomorpha conica	Eucalyptus sp.	Galling	Female gall: "Mature gall variable in shape, ellipsoidal to obovoid, often fusiform, 13.0-40.0 mm long, 8.0-19.0 mm wide, sessile, with basal attachment 3.0-7.0 mm in diameter, sometimes surrounded by an indistinct, irregular collar of tissue originating from stem. Apex truncate, 2.3-6.0 mm in diameter, with rim surrounding orifice produced by loss of apical cap or operculum; apical orifice circu…	New South Wales; Australia	(Gullan 1984)	1984	No
Hemiptera	Eriococcidae	Apiomorpha	Apiomorpha conica	Eucalyptus aromaphloia	Galling	Female gall: "Mature gall variable in shape, ellipsoidal to obovoid, often fusiform, 13.0-40.0 mm long, 8.0-19.0 mm wide, sessile, with basal attachment 3.0-7.0 mm in diameter, sometimes surrounded by an indistinct, irregular collar of tissue originating from stem. Apex truncate, 2.3-6.0 mm in diameter, with rim surrounding orifice produced by loss of apical cap or operculum; apical orifice circu…	Victoria; Australia	(Gullan 1984)	1984	No
Hemiptera	Eriococcidae	Apiomorpha	Apiomorpha conica	Eucalyptus bridgesiana	Galling	Female gall: "Mature gall variable in shape, ellipsoidal to obovoid, often fusiform, 13.0-40.0 mm long, 8.0-19.0 mm wide, sessile, with basal attachment 3.0-7.0 mm in diameter, sometimes surrounded by an indistinct, irregular collar of tissue originating from stem. Apex truncate, 2.3-6.0 mm in diameter, with rim surrounding orifice produced by loss of apical cap or operculum; apical orifice circu…	Australian Capital Territory, New South Wales; Australia	(Gullan 1984)	1984	No
Hemiptera	Eriococcidae	Apiomorpha	Apiomorpha conica	Eucalyptus camaldulensis	Galling	Female gall: "Mature gall variable in shape, ellipsoidal to obovoid, often fusiform, 13.0-40.0 mm long, 8.0-19.0 mm wide, sessile, with basal attachment 3.0-7.0 mm in diameter, sometimes surrounded by an indistinct, irregular collar of tissue originating from stem. Apex truncate, 2.3-6.0 mm in diameter, with rim surrounding orifice produced by loss of apical cap or operculum; apical orifice circu…	Australia	(Gullan 1984)	1984	No
Hemiptera	Eriococcidae	Apiomorpha	Apiomorpha conica	Eucalyptus cephalocarpa	Galling	Female gall: "Mature gall variable in shape, ellipsoidal to obovoid, often fusiform, 13.0-40.0 mm long, 8.0-19.0 mm wide, sessile, with basal attachment 3.0-7.0 mm in diameter, sometimes surrounded by an indistinct, irregular collar of tissue originating from stem. Apex truncate, 2.3-6.0 mm in diameter, with rim surrounding orifice produced by loss of apical cap or operculum; apical orifice circu…	Victoria; Australia	(Gullan 1984)	1984	No
Hemiptera	Eriococcidae	Apiomorpha	Apiomorpha conica	Eucalyptus deanei	Galling	Female gall: "Mature gall variable in shape, ellipsoidal to obovoid, often fusiform, 13.0-40.0 mm long, 8.0-19.0 mm wide, sessile, with basal attachment 3.0-7.0 mm in diameter, sometimes surrounded by an indistinct, irregular collar of tissue originating from stem. Apex truncate, 2.3-6.0 mm in diameter, with rim surrounding orifice produced by loss of apical cap or operculum; apical orifice circu…	Australia	(Gullan 1984)	1984	No
Hemiptera	Eriococcidae	Apiomorpha	Apiomorpha conica	Eucalyptus dives	Galling	Female gall: "Mature gall variable in shape, ellipsoidal to obovoid, often fusiform, 13.0-40.0 mm long, 8.0-19.0 mm wide, sessile, with basal attachment 3.0-7.0 mm in diameter, sometimes surrounded by an indistinct, irregular collar of tissue originating from stem. Apex truncate, 2.3-6.0 mm in diameter, with rim surrounding orifice produced by loss of apical cap or operculum; apical orifice circu…	Victoria; Australia	(Gullan 1984)	1984	No
Hemiptera	Eriococcidae	Apiomorpha	Apiomorpha conica	Eucalyptus globulus	Galling	Female gall: "Mature gall variable in shape, ellipsoidal to obovoid, often fusiform, 13.0-40.0 mm long, 8.0-19.0 mm wide, sessile, with basal attachment 3.0-7.0 mm in diameter, sometimes surrounded by an indistinct, irregular collar of tissue originating from stem. Apex truncate, 2.3-6.0 mm in diameter, with rim surrounding orifice produced by loss of apical cap or operculum; apical orifice circu…	Victoria; Australia	(Gullan 1984)	1984	No
Hemiptera	Eriococcidae	Apiomorpha	Apiomorpha conica	Eucalyptus goniocalyx	Galling	Female gall: "Mature gall variable in shape, ellipsoidal to obovoid, often fusiform, 13.0-40.0 mm long, 8.0-19.0 mm wide, sessile, with basal attachment 3.0-7.0 mm in diameter, sometimes surrounded by an indistinct, irregular collar of tissue originating from stem. Apex truncate, 2.3-6.0 mm in diameter, with rim surrounding orifice produced by loss of apical cap or operculum; apical orifice circu…	Victoria; Australia	(Gullan 1984)	1984	Yes
Hemiptera	Eriococcidae	Apiomorpha	Apiomorpha conica	Eucalyptus gunnii	Galling	Female gall: "Mature gall variable in shape, ellipsoidal to obovoid, often fusiform, 13.0-40.0 mm long, 8.0-19.0 mm wide, sessile, with basal attachment 3.0-7.0 mm in diameter, sometimes surrounded by an indistinct, irregular collar of tissue originating from stem. Apex truncate, 2.3-6.0 mm in diameter, with rim surrounding orifice produced by loss of apical cap or operculum; apical orifice circu…	Victoria; Australia	(Gullan 1984)	1984	No
Hemiptera	Eriococcidae	Apiomorpha	Apiomorpha conica	Eucalyptus largiflorens	Galling	Female gall: "Mature gall variable in shape, ellipsoidal to obovoid, often fusiform, 13.0-40.0 mm long, 8.0-19.0 mm wide, sessile, with basal attachment 3.0-7.0 mm in diameter, sometimes surrounded by an indistinct, irregular collar of tissue originating from stem. Apex truncate, 2.3-6.0 mm in diameter, with rim surrounding orifice produced by loss of apical cap or operculum; apical orifice circu…	Australia	(Gullan 1984)	1984	No
Hemiptera	Eriococcidae	Apiomorpha	Apiomorpha conica	Eucalyptus moluccana	Galling	Female gall: "Mature gall variable in shape, ellipsoidal to obovoid, often fusiform, 13.0-40.0 mm long, 8.0-19.0 mm wide, sessile, with basal attachment 3.0-7.0 mm in diameter, sometimes surrounded by an indistinct, irregular collar of tissue originating from stem. Apex truncate, 2.3-6.0 mm in diameter, with rim surrounding orifice produced by loss of apical cap or operculum; apical orifice circu…		(LeBreton and Vaarwerk 1993)	1993	No
Hemiptera	Eriococcidae	Apiomorpha	Apiomorpha conica	Eucalyptus nicholii	Galling	Female gall: "Mature gall variable in shape, ellipsoidal to obovoid, often fusiform, 13.0-40.0 mm long, 8.0-19.0 mm wide, sessile, with basal attachment 3.0-7.0 mm in diameter, sometimes surrounded by an indistinct, irregular collar of tissue originating from stem. Apex truncate, 2.3-6.0 mm in diameter, with rim surrounding orifice produced by loss of apical cap or operculum; apical orifice circu…	New South Wales; Australia	(Gullan 1984)	1984	No
Hemiptera	Eriococcidae	Apiomorpha	Apiomorpha conica	Eucalyptus nitida	Galling	Female gall: "Mature gall variable in shape, ellipsoidal to obovoid, often fusiform, 13.0-40.0 mm long, 8.0-19.0 mm wide, sessile, with basal attachment 3.0-7.0 mm in diameter, sometimes surrounded by an indistinct, irregular collar of tissue originating from stem. Apex truncate, 2.3-6.0 mm in diameter, with rim surrounding orifice produced by loss of apical cap or operculum; apical orifice circu…	Victoria; Australia	(Gullan 1984)	1984	No
Hemiptera	Eriococcidae	Apiomorpha	Apiomorpha conica	Eucalyptus obliqua	Galling	Female gall: "Mature gall variable in shape, ellipsoidal to obovoid, often fusiform, 13.0-40.0 mm long, 8.0-19.0 mm wide, sessile, with basal attachment 3.0-7.0 mm in diameter, sometimes surrounded by an indistinct, irregular collar of tissue originating from stem. Apex truncate, 2.3-6.0 mm in diameter, with rim surrounding orifice produced by loss of apical cap or operculum; apical orifice circu…	Victoria; Australia	(Gullan 1984)	1984	No
Hemiptera	Eriococcidae	Apiomorpha	Apiomorpha conica	Eucalyptus ovata	Galling	Female gall: "Mature gall variable in shape, ellipsoidal to obovoid, often fusiform, 13.0-40.0 mm long, 8.0-19.0 mm wide, sessile, with basal attachment 3.0-7.0 mm in diameter, sometimes surrounded by an indistinct, irregular collar of tissue originating from stem. Apex truncate, 2.3-6.0 mm in diameter, with rim surrounding orifice produced by loss of apical cap or operculum; apical orifice circu…	Victoria; Australia	(Gullan 1984)	1984	Yes
Hemiptera	Eriococcidae	Apiomorpha	Apiomorpha conica	Eucalyptus punctata	Galling	Female gall: "Mature gall variable in shape, ellipsoidal to obovoid, often fusiform, 13.0-40.0 mm long, 8.0-19.0 mm wide, sessile, with basal attachment 3.0-7.0 mm in diameter, sometimes surrounded by an indistinct, irregular collar of tissue originating from stem. Apex truncate, 2.3-6.0 mm in diameter, with rim surrounding orifice produced by loss of apical cap or operculum; apical orifice circu…	Queensland; Australia	(Gullan 1984)	1984	No
Hemiptera	Eriococcidae	Apiomorpha	Apiomorpha conica	Eucalyptus radiata	Galling	Female gall: "Mature gall variable in shape, ellipsoidal to obovoid, often fusiform, 13.0-40.0 mm long, 8.0-19.0 mm wide, sessile, with basal attachment 3.0-7.0 mm in diameter, sometimes surrounded by an indistinct, irregular collar of tissue originating from stem. Apex truncate, 2.3-6.0 mm in diameter, with rim surrounding orifice produced by loss of apical cap or operculum; apical orifice circu…	Victoria; Australia	(Gullan 1984)	1984	No
Hemiptera	Eriococcidae	Apiomorpha	Apiomorpha conica	Eucalyptus regnans	Galling	Female gall: "Mature gall variable in shape, ellipsoidal to obovoid, often fusiform, 13.0-40.0 mm long, 8.0-19.0 mm wide, sessile, with basal attachment 3.0-7.0 mm in diameter, sometimes surrounded by an indistinct, irregular collar of tissue originating from stem. Apex truncate, 2.3-6.0 mm in diameter, with rim surrounding orifice produced by loss of apical cap or operculum; apical orifice circu…	Australia	(Gullan 1984)	1984	No
Hemiptera	Eriococcidae	Apiomorpha	Apiomorpha conica	Eucalyptus robusta	Galling	Female gall: "Mature gall variable in shape, ellipsoidal to obovoid, often fusiform, 13.0-40.0 mm long, 8.0-19.0 mm wide, sessile, with basal attachment 3.0-7.0 mm in diameter, sometimes surrounded by an indistinct, irregular collar of tissue originating from stem. Apex truncate, 2.3-6.0 mm in diameter, with rim surrounding orifice produced by loss of apical cap or operculum; apical orifice circu…	New South Wales; Australia	(Gullan 1984)	1984	No
Hemiptera	Eriococcidae	Apiomorpha	Apiomorpha conica	Eucalyptus rubida	Galling	Female gall: "Mature gall variable in shape, ellipsoidal to obovoid, often fusiform, 13.0-40.0 mm long, 8.0-19.0 mm wide, sessile, with basal attachment 3.0-7.0 mm in diameter, sometimes surrounded by an indistinct, irregular collar of tissue originating from stem. Apex truncate, 2.3-6.0 mm in diameter, with rim surrounding orifice produced by loss of apical cap or operculum; apical orifice circu…	Victoria; Australia	(Gullan 1984)	1984	No
Hemiptera	Eriococcidae	Apiomorpha	Apiomorpha conica	Eucalyptus tereticornis	Galling	Female gall: "Mature gall variable in shape, ellipsoidal to obovoid, often fusiform, 13.0-40.0 mm long, 8.0-19.0 mm wide, sessile, with basal attachment 3.0-7.0 mm in diameter, sometimes surrounded by an indistinct, irregular collar of tissue originating from stem. Apex truncate, 2.3-6.0 mm in diameter, with rim surrounding orifice produced by loss of apical cap or operculum; apical orifice circu…	Australia	(Gullan 1984)	1984	No
Hemiptera	Eriococcidae	Apiomorpha	Apiomorpha conica	Eucalyptus viminalis	Galling	Female gall: "Mature gall variable in shape, ellipsoidal to obovoid, often fusiform, 13.0-40.0 mm long, 8.0-19.0 mm wide, sessile, with basal attachment 3.0-7.0 mm in diameter, sometimes surrounded by an indistinct, irregular collar of tissue originating from stem. Apex truncate, 2.3-6.0 mm in diameter, with rim surrounding orifice produced by loss of apical cap or operculum; apical orifice circu…	South Australia, Victoria; Australia	(Gullan 1984)	1984	No
Hemiptera	Eriococcidae	Apiomorpha	Apiomorpha cucurbita	thought to occur on Eucalyptus	Galling	"The gall is smooth, pendulous, ellipsoidal, and narrow at the base ; the apex is truncate, and slightly dilated, the orifice being in the centre of a counter-sunk depression. When fresh the galls are green in colour, and usually striped with white, resembling a small gourd. Length 1.25 inch, greatest diameter 0.9 inch." (Fuller 1899)	Western Australia; Australia	(Fuller 1899) (Gullan 1984)	1899	Yes
Hemiptera	Eriococcidae	Apiomorpha	Apiomorpha densispinosa	Eucalyptus behriana	Galling	Female galls: "Mature gall fusiform, 24.0-60.0 mm long, 5.5-12.0 mm wide, often with short stalk; basal attachment 1.8-45 mm in diameter. Apex truncate, circular, 1.0-1.5 mm in diameter, with rim surrounding orifice produced by loss of apical cap or operculum; apical orifice circular, 0.55-0.70 mm in diameter. Gall cavity fusiform, approximating contour of outer gall surface; wall 1.8-3.0 mm thic…	Victoria; Australia	(Gullan 1984)	1984	No
Hemiptera	Eriococcidae	Apiomorpha	Apiomorpha densispinosa	Eucalyptus dumosa	Galling	Female galls: "Mature gall fusiform, 24.0-60.0 mm long, 5.5-12.0 mm wide, often with short stalk; basal attachment 1.8-45 mm in diameter. Apex truncate, circular, 1.0-1.5 mm in diameter, with rim surrounding orifice produced by loss of apical cap or operculum; apical orifice circular, 0.55-0.70 mm in diameter. Gall cavity fusiform, approximating contour of outer gall surface; wall 1.8-3.0 mm thic…	Victoria; Australia	(Gullan 1984)	1984	No
Hemiptera	Eriococcidae	Apiomorpha	Apiomorpha densispinosa	Eucalyptus incrassata	Galling	Female galls: "Mature gall fusiform, 24.0-60.0 mm long, 5.5-12.0 mm wide, often with short stalk; basal attachment 1.8-45 mm in diameter. Apex truncate, circular, 1.0-1.5 mm in diameter, with rim surrounding orifice produced by loss of apical cap or operculum; apical orifice circular, 0.55-0.70 mm in diameter. Gall cavity fusiform, approximating contour of outer gall surface; wall 1.8-3.0 mm thic…	Victoria; Australia	(Gullan 1984)	1984	Yes
Hemiptera	Eriococcidae	Apiomorpha	Apiomorpha densispinosa	Eucalyptus largiflorens	Galling	Female galls: "Mature gall fusiform, 24.0-60.0 mm long, 5.5-12.0 mm wide, often with short stalk; basal attachment 1.8-45 mm in diameter. Apex truncate, circular, 1.0-1.5 mm in diameter, with rim surrounding orifice produced by loss of apical cap or operculum; apical orifice circular, 0.55-0.70 mm in diameter. Gall cavity fusiform, approximating contour of outer gall surface; wall 1.8-3.0 mm thic…	South Australia; Australia	(Gullan 1984)	1984	No
Hemiptera	Eriococcidae	Apiomorpha	Apiomorpha dipsaciformis	Eucalyptus crebra	Galling	Female gall: "Mature gall ellipsoidal, 9.0-12.5 mm long, 6.0-1 1.2 mm wide, sessile on stem with basal attachment 5.0-7.0 mm wide; gall surface covered with erect, narrow, attenuate bracts, 2.5-12.0 mm long, with apices turning downward especially near base of gall, and base of each bract enlarged to form cone or pyramid with bases fitting together forming a mosaic; bracts closer together near ba…	Queensland; Australia	(Gullan 1984)	1984	No
Hemiptera	Eriococcidae	Apiomorpha	Apiomorpha dipsaciformis	Eucalyptus moluccana	Galling	Female gall: "Mature gall ellipsoidal, 9.0-12.5 mm long, 6.0-1 1.2 mm wide, sessile on stem with basal attachment 5.0-7.0 mm wide; gall surface covered with erect, narrow, attenuate bracts, 2.5-12.0 mm long, with apices turning downward especially near base of gall, and base of each bract enlarged to form cone or pyramid with bases fitting together forming a mosaic; bracts closer together near ba…	Queensland; Australia	(Gullan 1984)	1984	No
Hemiptera	Eriococcidae	Apiomorpha	Apiomorpha dipsaciformis	Eucalyptus pilligaensis	Galling	Female gall: "Mature gall ellipsoidal, 9.0-12.5 mm long, 6.0-1 1.2 mm wide, sessile on stem with basal attachment 5.0-7.0 mm wide; gall surface covered with erect, narrow, attenuate bracts, 2.5-12.0 mm long, with apices turning downward especially near base of gall, and base of each bract enlarged to form cone or pyramid with bases fitting together forming a mosaic; bracts closer together near ba…	Queensland; Australia	(Gullan 1984)	1984	Yes
Hemiptera	Eriococcidae	Apiomorpha	Apiomorpha dipsaciformis	Eucalyptus siderophloia	Galling	Female gall: "Mature gall ellipsoidal, 9.0-12.5 mm long, 6.0-1 1.2 mm wide, sessile on stem with basal attachment 5.0-7.0 mm wide; gall surface covered with erect, narrow, attenuate bracts, 2.5-12.0 mm long, with apices turning downward especially near base of gall, and base of each bract enlarged to form cone or pyramid with bases fitting together forming a mosaic; bracts closer together near ba…	Queensland; Australia	(Gullan 1984)	1984	No
Hemiptera	Eriococcidae	Apiomorpha	Apiomorpha dipsaciformis	Eucalyptus apiculata	Galling			(LeBreton and Vaarwerk 1993)	1993	No
Hemiptera	Eriococcidae	Apiomorpha	Apiomorpha duplex	Eucalyptus spp.	Galling	Gall with paired horns, up to 20 cm in total length	Tropical to temperate regions of Australia	(Jones et al. 2015)	2015	Yes
Hemiptera	Eriococcidae	Apiomorpha	Apiomorpha duplex	Eucalyptus burgessiana	Galling			(LeBreton and Vaarwerk 1994)	1994	No
Hemiptera	Eriococcidae	Apiomorpha	Apiomorpha duplex	Eucalyptus camfieldii	Galling	Female gall: "Mature gall 4-sided, very large: total length 120-205 mm, with 2 attenuate, sometimes curled, blade-like appendages, 70-137 mm long, of greatest width 7-15 mm, produced as extensions of 2 opposite sides of gall body; body of gall 38-110 mm long, slightly tapered at each end, 8-27 mm wide, each side of about equal width, with ridged corners where sides meet; sessile on stem, with bas…	Australia	(Gullan 1984)	1984	No
Hemiptera	Eriococcidae	Apiomorpha	Apiomorpha duplex	Eucalyptus conglomerata	Galling	Female gall: "Mature gall 4-sided, very large: total length 120-205 mm, with 2 attenuate, sometimes curled, blade-like appendages, 70-137 mm long, of greatest width 7-15 mm, produced as extensions of 2 opposite sides of gall body; body of gall 38-110 mm long, slightly tapered at each end, 8-27 mm wide, each side of about equal width, with ridged corners where sides meet; sessile on stem, with bas…	Australia	(Gullan 1984)	1984	No
Hemiptera	Eriococcidae	Apiomorpha	Apiomorpha duplex	Eucalyptus crebra	Galling	Female gall: "Mature gall 4-sided, very large: total length 120-205 mm, with 2 attenuate, sometimes curled, blade-like appendages, 70-137 mm long, of greatest width 7-15 mm, produced as extensions of 2 opposite sides of gall body; body of gall 38-110 mm long, slightly tapered at each end, 8-27 mm wide, each side of about equal width, with ridged corners where sides meet; sessile on stem, with bas…	Australia	(Gullan 1984)	1984	No
Hemiptera	Eriococcidae	Apiomorpha	Apiomorpha duplex	Eucalyptus cunninghamii	Galling			(LeBreton and Vaarwerk 1993)	1993	No
Hemiptera	Eriococcidae	Apiomorpha	Apiomorpha duplex	Eucalyptus dendromorpha	Galling			(LeBreton and Vaarwerk 1993)	1993	No
Hemiptera	Eriococcidae	Apiomorpha	Apiomorpha duplex	Eucalyptus drepanophylla	Galling	Female gall: "Mature gall 4-sided, very large: total length 120-205 mm, with 2 attenuate, sometimes curled, blade-like appendages, 70-137 mm long, of greatest width 7-15 mm, produced as extensions of 2 opposite sides of gall body; body of gall 38-110 mm long, slightly tapered at each end, 8-27 mm wide, each side of about equal width, with ridged corners where sides meet; sessile on stem, with bas…	Australia	(Gullan 1984)	1984	No
Hemiptera	Eriococcidae	Apiomorpha	Apiomorpha duplex	Eucalyptus eugenioides	Galling	Female gall: "Mature gall 4-sided, very large: total length 120-205 mm, with 2 attenuate, sometimes curled, blade-like appendages, 70-137 mm long, of greatest width 7-15 mm, produced as extensions of 2 opposite sides of gall body; body of gall 38-110 mm long, slightly tapered at each end, 8-27 mm wide, each side of about equal width, with ridged corners where sides meet; sessile on stem, with bas…	Australia	(Gullan 1984)	1984	No
Hemiptera	Eriococcidae	Apiomorpha	Apiomorpha duplex	Eucalyptus globoidea	Galling	Female gall: "Mature gall 4-sided, very large: total length 120-205 mm, with 2 attenuate, sometimes curled, blade-like appendages, 70-137 mm long, of greatest width 7-15 mm, produced as extensions of 2 opposite sides of gall body; body of gall 38-110 mm long, slightly tapered at each end, 8-27 mm wide, each side of about equal width, with ridged corners where sides meet; sessile on stem, with bas…	Victoria; Australia	(Gullan 1984)	1984	No
Hemiptera	Eriococcidae	Apiomorpha	Apiomorpha duplex	Eucalyptus gregsoniana	Galling			(LeBreton and Vaarwerk 1993)	1993	No
Hemiptera	Eriococcidae	Apiomorpha	Apiomorpha duplex	Eucalyptus haemastoma	Galling	Female gall: "Mature gall 4-sided, very large: total length 120-205 mm, with 2 attenuate, sometimes curled, blade-like appendages, 70-137 mm long, of greatest width 7-15 mm, produced as extensions of 2 opposite sides of gall body; body of gall 38-110 mm long, slightly tapered at each end, 8-27 mm wide, each side of about equal width, with ridged corners where sides meet; sessile on stem, with bas…	New South Wales; Australia	(Gullan 1984)	1984	No
Hemiptera	Eriococcidae	Apiomorpha	Apiomorpha duplex	Eucalyptus ligustrina	Galling			(LeBreton and Vaarwerk 1993)	1993	No
Hemiptera	Eriococcidae	Apiomorpha	Apiomorpha duplex	Eucalyptus melanophloia	Galling	Female gall: "Mature gall 4-sided, very large: total length 120-205 mm, with 2 attenuate, sometimes curled, blade-like appendages, 70-137 mm long, of greatest width 7-15 mm, produced as extensions of 2 opposite sides of gall body; body of gall 38-110 mm long, slightly tapered at each end, 8-27 mm wide, each side of about equal width, with ridged corners where sides meet; sessile on stem, with bas…	Australia	(Gullan 1984)	1984	No
Hemiptera	Eriococcidae	Apiomorpha	Apiomorpha duplex	Eucalyptus moorei	Galling			(LeBreton and Vaarwerk 1993)	1993	No
Hemiptera	Eriococcidae	Apiomorpha	Apiomorpha duplex	Eucalyptus multicaulis	Galling			(LeBreton and Vaarwerk 1993)	1993	No
Hemiptera	Eriococcidae	Apiomorpha	Apiomorpha duplex	Eucalyptus nigra	Galling	Female gall: "Mature gall 4-sided, very large: total length 120-205 mm, with 2 attenuate, sometimes curled, blade-like appendages, 70-137 mm long, of greatest width 7-15 mm, produced as extensions of 2 opposite sides of gall body; body of gall 38-110 mm long, slightly tapered at each end, 8-27 mm wide, each side of about equal width, with ridged corners where sides meet; sessile on stem, with bas…	Australia	(Gullan 1984)	1984	No
Hemiptera	Eriococcidae	Apiomorpha	Apiomorpha duplex	Eucalyptus obliqua	Galling	Female gall: "Mature gall 4-sided, very large: total length 120-205 mm, with 2 attenuate, sometimes curled, blade-like appendages, 70-137 mm long, of greatest width 7-15 mm, produced as extensions of 2 opposite sides of gall body; body of gall 38-110 mm long, slightly tapered at each end, 8-27 mm wide, each side of about equal width, with ridged corners where sides meet; sessile on stem, with bas…	Victoria; Australia	(Gullan 1984)	1984	No
Hemiptera	Eriococcidae	Apiomorpha	Apiomorpha duplex	Eucalyptus obstans	Galling			(LeBreton and Vaarwerk 1993)	1993	No
Hemiptera	Eriococcidae	Apiomorpha	Apiomorpha duplex	Eucalyptus occidentalis	Galling	Female gall: "Mature gall 4-sided, very large: total length 120-205 mm, with 2 attenuate, sometimes curled, blade-like appendages, 70-137 mm long, of greatest width 7-15 mm, produced as extensions of 2 opposite sides of gall body; body of gall 38-110 mm long, slightly tapered at each end, 8-27 mm wide, each side of about equal width, with ridged corners where sides meet; sessile on stem, with bas…	Australia	(Gullan 1984)	1984	No
Hemiptera	Eriococcidae	Apiomorpha	Apiomorpha duplex	Eucalyptus pilularis	Galling	Female gall: "Mature gall 4-sided, very large: total length 120-205 mm, with 2 attenuate, sometimes curled, blade-like appendages, 70-137 mm long, of greatest width 7-15 mm, produced as extensions of 2 opposite sides of gall body; body of gall 38-110 mm long, slightly tapered at each end, 8-27 mm wide, each side of about equal width, with ridged corners where sides meet; sessile on stem, with bas…	Australia	(Gullan 1984)	1984	No
Hemiptera	Eriococcidae	Apiomorpha	Apiomorpha duplex	Eucalyptus piperita	Galling	Female gall: "Mature gall 4-sided, very large: total length 120-205 mm, with 2 attenuate, sometimes curled, blade-like appendages, 70-137 mm long, of greatest width 7-15 mm, produced as extensions of 2 opposite sides of gall body; body of gall 38-110 mm long, slightly tapered at each end, 8-27 mm wide, each side of about equal width, with ridged corners where sides meet; sessile on stem, with bas…	Australia	(Gullan 1984) (LeBreton and Vaarwerk 1993)	1984	No
Hemiptera	Eriococcidae	Apiomorpha	Apiomorpha duplex	Eucalyptus racemosa	Galling	Female gall: "Mature gall 4-sided, very large: total length 120-205 mm, with 2 attenuate, sometimes curled, blade-like appendages, 70-137 mm long, of greatest width 7-15 mm, produced as extensions of 2 opposite sides of gall body; body of gall 38-110 mm long, slightly tapered at each end, 8-27 mm wide, each side of about equal width, with ridged corners where sides meet; sessile on stem, with bas…	Australia	(Gullan 1984)	1984	No
Hemiptera	Eriococcidae	Apiomorpha	Apiomorpha duplex	Eucalyptus saligna	Galling	Female gall: "Mature gall 4-sided, very large: total length 120-205 mm, with 2 attenuate, sometimes curled, blade-like appendages, 70-137 mm long, of greatest width 7-15 mm, produced as extensions of 2 opposite sides of gall body; body of gall 38-110 mm long, slightly tapered at each end, 8-27 mm wide, each side of about equal width, with ridged corners where sides meet; sessile on stem, with bas…	Australia	(Gullan 1984)	1984	No
Hemiptera	Eriococcidae	Apiomorpha	Apiomorpha duplex	Eucalyptus sclerophylla	Galling			(LeBreton and Vaarwerk 1993)	1993	No
Hemiptera	Eriococcidae	Apiomorpha	Apiomorpha duplex	Eucalyptus sparsifolia	Galling			(LeBreton and Vaarwerk 1993)	1993	No
Hemiptera	Eriococcidae	Apiomorpha	Apiomorpha duplex	Eucalyptus stricta	Galling			(LeBreton and Vaarwerk 1993)	1993	No
Hemiptera	Eriococcidae	Apiomorpha	Apiomorpha duplex	Eucalyptus tindaliae	Galling	Female gall: "Mature gall 4-sided, very large: total length 120-205 mm, with 2 attenuate, sometimes curled, blade-like appendages, 70-137 mm long, of greatest width 7-15 mm, produced as extensions of 2 opposite sides of gall body; body of gall 38-110 mm long, slightly tapered at each end, 8-27 mm wide, each side of about equal width, with ridged corners where sides meet; sessile on stem, with bas…	Australia	(Gullan 1984)	1984	No
Hemiptera	Eriococcidae	Apiomorpha	Apiomorpha duplex	Eucalyptus triflora	Galling			(LeBreton and Vaarwerk 1993)	1993	No
Hemiptera	Eriococcidae	Apiomorpha	Apiomorpha excupula	Eucalyptus sp.	Galling	Female gall: "Mature gall basically ellipsoidal, covered with narrow, distinctly flattened bracts, seated in cup-like base similar to an acorn; apparently sessile on stem but base of gall much wider than actual area of attachment; gall 11.0-20.0 mm long excluding bracts, 15.0-30.0 mm long including bracts, 8.0-13.0 mm wide excluding bracts, 12.0-25.0 mm wide including bracts; cup-like base 4.5-13…	Australia	(Gullan 1984)	1984	No
Hemiptera	Eriococcidae	Apiomorpha	Apiomorpha excupula	Eucalyptus crebra	Galling	Female gall: "Mature gall basically ellipsoidal, covered with narrow, distinctly flattened bracts, seated in cup-like base similar to an acorn; apparently sessile on stem but base of gall much wider than actual area of attachment; gall 11.0-20.0 mm long excluding bracts, 15.0-30.0 mm long including bracts, 8.0-13.0 mm wide excluding bracts, 12.0-25.0 mm wide including bracts; cup-like base 4.5-13…	New South Wales; Australia	(Gullan 1984)	1984	No
Hemiptera	Eriococcidae	Apiomorpha	Apiomorpha excupula	Eucalyptus drepanophylla	Galling	Female gall: "Mature gall basically ellipsoidal, covered with narrow, distinctly flattened bracts, seated in cup-like base similar to an acorn; apparently sessile on stem but base of gall much wider than actual area of attachment; gall 11.0-20.0 mm long excluding bracts, 15.0-30.0 mm long including bracts, 8.0-13.0 mm wide excluding bracts, 12.0-25.0 mm wide including bracts; cup-like base 4.5-13…	Australia	(Gullan 1984)	1984	No
Hemiptera	Eriococcidae	Apiomorpha	Apiomorpha excupula	Eucalyptus paniculata	Galling	Female gall: "Mature gall basically ellipsoidal, covered with narrow, distinctly flattened bracts, seated in cup-like base similar to an acorn; apparently sessile on stem but base of gall much wider than actual area of attachment; gall 11.0-20.0 mm long excluding bracts, 15.0-30.0 mm long including bracts, 8.0-13.0 mm wide excluding bracts, 12.0-25.0 mm wide including bracts; cup-like base 4.5-13…	New South Wales, Queensland; Australia	(Gullan 1984)	1984	No
Hemiptera	Eriococcidae	Apiomorpha	Apiomorpha excupula	Eucalyptus populnea	Galling	Female gall: "Mature gall basically ellipsoidal, covered with narrow, distinctly flattened bracts, seated in cup-like base similar to an acorn; apparently sessile on stem but base of gall much wider than actual area of attachment; gall 11.0-20.0 mm long excluding bracts, 15.0-30.0 mm long including bracts, 8.0-13.0 mm wide excluding bracts, 12.0-25.0 mm wide including bracts; cup-like base 4.5-13…	Queensland; Australia	(Gullan 1984)	1984	No
Hemiptera	Eriococcidae	Apiomorpha	Apiomorpha excupula	Eucalyptus punctata	Galling			(LeBreton and Vaarwerk 1993)	1993	No
Hemiptera	Eriococcidae	Apiomorpha	Apiomorpha excupula	Eucalyptus siderophloia	Galling	Female gall: "Mature gall basically ellipsoidal, covered with narrow, distinctly flattened bracts, seated in cup-like base similar to an acorn; apparently sessile on stem but base of gall much wider than actual area of attachment; gall 11.0-20.0 mm long excluding bracts, 15.0-30.0 mm long including bracts, 8.0-13.0 mm wide excluding bracts, 12.0-25.0 mm wide including bracts; cup-like base 4.5-13…	Queensland; Australia	(Gullan 1984)	1984	Yes
Hemiptera	Eriococcidae	Apiomorpha	Apiomorpha excupula	Eucalyptus woollsiana	Galling	Female gall: "Mature gall basically ellipsoidal, covered with narrow, distinctly flattened bracts, seated in cup-like base similar to an acorn; apparently sessile on stem but base of gall much wider than actual area of attachment; gall 11.0-20.0 mm long excluding bracts, 15.0-30.0 mm long including bracts, 8.0-13.0 mm wide excluding bracts, 12.0-25.0 mm wide including bracts; cup-like base 4.5-13…	Australia	(Gullan 1984)	1984	Yes
Hemiptera	Eriococcidae	Apiomorpha	Apiomorpha floralis	Eucalyptus behriana	Galling	Female gall: "Mature gall ovoid to fusiform, with curvature of upper surface greatest especially near base and sometimes distinctly tapered towards apex, 18.0-38.0 mm long, 9.0-19.0 mm wide, sessile, usually dependent, with basal attachment 2.0-5.0 mm in diameter. Apex rounded to distinctly truncate, if truncate then 2.0-5.0 mm in diameter; apical orifice circular, 0.3-0.6 mm in diameter, usually…	Australia	(Gullan 1984)	1984	No
Hemiptera	Eriococcidae	Apiomorpha	Apiomorpha floralis	Eucalyptus camaldulensis	Galling	Female gall: "Mature gall ovoid to fusiform, with curvature of upper surface greatest especially near base and sometimes distinctly tapered towards apex, 18.0-38.0 mm long, 9.0-19.0 mm wide, sessile, usually dependent, with basal attachment 2.0-5.0 mm in diameter. Apex rounded to distinctly truncate, if truncate then 2.0-5.0 mm in diameter; apical orifice circular, 0.3-0.6 mm in diameter, usually…	Australia	(Gullan 1984)	1984	Yes
Hemiptera	Eriococcidae	Apiomorpha	Apiomorpha floralis	Eucalyptus crebra	Galling	Female gall: "Mature gall ovoid to fusiform, with curvature of upper surface greatest especially near base and sometimes distinctly tapered towards apex, 18.0-38.0 mm long, 9.0-19.0 mm wide, sessile, usually dependent, with basal attachment 2.0-5.0 mm in diameter. Apex rounded to distinctly truncate, if truncate then 2.0-5.0 mm in diameter; apical orifice circular, 0.3-0.6 mm in diameter, usually…	Australia	(Gullan 1984)	1984	No
Hemiptera	Eriococcidae	Apiomorpha	Apiomorpha floralis	Eucalyptus drepanophylla	Galling	Female gall: "Mature gall ovoid to fusiform, with curvature of upper surface greatest especially near base and sometimes distinctly tapered towards apex, 18.0-38.0 mm long, 9.0-19.0 mm wide, sessile, usually dependent, with basal attachment 2.0-5.0 mm in diameter. Apex rounded to distinctly truncate, if truncate then 2.0-5.0 mm in diameter; apical orifice circular, 0.3-0.6 mm in diameter, usually…	Australia	(Gullan 1984)	1984	No
Hemiptera	Eriococcidae	Apiomorpha	Apiomorpha floralis	Eucalyptus fasciculosa	Galling	Female gall: "Mature gall ovoid to fusiform, with curvature of upper surface greatest especially near base and sometimes distinctly tapered towards apex, 18.0-38.0 mm long, 9.0-19.0 mm wide, sessile, usually dependent, with basal attachment 2.0-5.0 mm in diameter. Apex rounded to distinctly truncate, if truncate then 2.0-5.0 mm in diameter; apical orifice circular, 0.3-0.6 mm in diameter, usually…	Australia	(Gullan 1984)	1984	No
Hemiptera	Eriococcidae	Apiomorpha	Apiomorpha floralis	Eucalyptus gracilis	Galling	Female gall: "Mature gall ovoid to fusiform, with curvature of upper surface greatest especially near base and sometimes distinctly tapered towards apex, 18.0-38.0 mm long, 9.0-19.0 mm wide, sessile, usually dependent, with basal attachment 2.0-5.0 mm in diameter. Apex rounded to distinctly truncate, if truncate then 2.0-5.0 mm in diameter; apical orifice circular, 0.3-0.6 mm in diameter, usually…	Australia	(Gullan 1984)	1984	No
Hemiptera	Eriococcidae	Apiomorpha	Apiomorpha floralis	Eucalyptus largiflorens	Galling	Female gall: "Mature gall ovoid to fusiform, with curvature of upper surface greatest especially near base and sometimes distinctly tapered towards apex, 18.0-38.0 mm long, 9.0-19.0 mm wide, sessile, usually dependent, with basal attachment 2.0-5.0 mm in diameter. Apex rounded to distinctly truncate, if truncate then 2.0-5.0 mm in diameter; apical orifice circular, 0.3-0.6 mm in diameter, usually…	Australia	(Gullan 1984)	1984	No
Hemiptera	Eriococcidae	Apiomorpha	Apiomorpha floralis	Eucalyptus leucoxylon	Galling	Female gall: "Mature gall ovoid to fusiform, with curvature of upper surface greatest especially near base and sometimes distinctly tapered towards apex, 18.0-38.0 mm long, 9.0-19.0 mm wide, sessile, usually dependent, with basal attachment 2.0-5.0 mm in diameter. Apex rounded to distinctly truncate, if truncate then 2.0-5.0 mm in diameter; apical orifice circular, 0.3-0.6 mm in diameter, usually…	Victoria; Australia	(Gullan 1984)	1984	No
Hemiptera	Eriococcidae	Apiomorpha	Apiomorpha floralis	Eucalyptus melanophloia	Galling	Female gall: "Mature gall ovoid to fusiform, with curvature of upper surface greatest especially near base and sometimes distinctly tapered towards apex, 18.0-38.0 mm long, 9.0-19.0 mm wide, sessile, usually dependent, with basal attachment 2.0-5.0 mm in diameter. Apex rounded to distinctly truncate, if truncate then 2.0-5.0 mm in diameter; apical orifice circular, 0.3-0.6 mm in diameter, usually…	Australia	(Gullan 1984)	1984	No
Hemiptera	Eriococcidae	Apiomorpha	Apiomorpha floralis	Eucalyptus melliodora	Galling	Female gall: "Mature gall ovoid to fusiform, with curvature of upper surface greatest especially near base and sometimes distinctly tapered towards apex, 18.0-38.0 mm long, 9.0-19.0 mm wide, sessile, usually dependent, with basal attachment 2.0-5.0 mm in diameter. Apex rounded to distinctly truncate, if truncate then 2.0-5.0 mm in diameter; apical orifice circular, 0.3-0.6 mm in diameter, usually…	Australia	(Gullan 1984)	1984	No
Hemiptera	Eriococcidae	Apiomorpha	Apiomorpha floralis	Eucalyptus microcorys	Galling	Female gall: "Mature gall ovoid to fusiform, with curvature of upper surface greatest especially near base and sometimes distinctly tapered towards apex, 18.0-38.0 mm long, 9.0-19.0 mm wide, sessile, usually dependent, with basal attachment 2.0-5.0 mm in diameter. Apex rounded to distinctly truncate, if truncate then 2.0-5.0 mm in diameter; apical orifice circular, 0.3-0.6 mm in diameter, usually…	Australia	(Gullan 1984)	1984	No
Hemiptera	Eriococcidae	Apiomorpha	Apiomorpha floralis	Eucalyptus microtheca	Galling	Female gall: "Mature gall ovoid to fusiform, with curvature of upper surface greatest especially near base and sometimes distinctly tapered towards apex, 18.0-38.0 mm long, 9.0-19.0 mm wide, sessile, usually dependent, with basal attachment 2.0-5.0 mm in diameter. Apex rounded to distinctly truncate, if truncate then 2.0-5.0 mm in diameter; apical orifice circular, 0.3-0.6 mm in diameter, usually…	Australia	(Gullan 1984)	1984	No
Hemiptera	Eriococcidae	Apiomorpha	Apiomorpha floralis	Eucalyptus moluccana	Galling	Female gall: "Mature gall ovoid to fusiform, with curvature of upper surface greatest especially near base and sometimes distinctly tapered towards apex, 18.0-38.0 mm long, 9.0-19.0 mm wide, sessile, usually dependent, with basal attachment 2.0-5.0 mm in diameter. Apex rounded to distinctly truncate, if truncate then 2.0-5.0 mm in diameter; apical orifice circular, 0.3-0.6 mm in diameter, usually…	Australia	(Gullan 1984)	1984	No
Hemiptera	Eriococcidae	Apiomorpha	Apiomorpha floralis	Eucalyptus paniculata	Galling	Female gall: "Mature gall ovoid to fusiform, with curvature of upper surface greatest especially near base and sometimes distinctly tapered towards apex, 18.0-38.0 mm long, 9.0-19.0 mm wide, sessile, usually dependent, with basal attachment 2.0-5.0 mm in diameter. Apex rounded to distinctly truncate, if truncate then 2.0-5.0 mm in diameter; apical orifice circular, 0.3-0.6 mm in diameter, usually…	Australia	(Gullan 1984)	1984	No
Hemiptera	Eriococcidae	Apiomorpha	Apiomorpha floralis	Eucalyptus pilligaensis	Galling	Female gall: "Mature gall ovoid to fusiform, with curvature of upper surface greatest especially near base and sometimes distinctly tapered towards apex, 18.0-38.0 mm long, 9.0-19.0 mm wide, sessile, usually dependent, with basal attachment 2.0-5.0 mm in diameter. Apex rounded to distinctly truncate, if truncate then 2.0-5.0 mm in diameter; apical orifice circular, 0.3-0.6 mm in diameter, usually…	Australia	(Gullan 1984)	1984	No
Hemiptera	Eriococcidae	Apiomorpha	Apiomorpha floralis	Eucalyptus polybractea	Galling	Female gall: "Mature gall ovoid to fusiform, with curvature of upper surface greatest especially near base and sometimes distinctly tapered towards apex, 18.0-38.0 mm long, 9.0-19.0 mm wide, sessile, usually dependent, with basal attachment 2.0-5.0 mm in diameter. Apex rounded to distinctly truncate, if truncate then 2.0-5.0 mm in diameter; apical orifice circular, 0.3-0.6 mm in diameter, usually…	Australia	(Gullan 1984)	1984	No
Hemiptera	Eriococcidae	Apiomorpha	Apiomorpha floralis	Eucalyptus populnea	Galling	Female gall: "Mature gall ovoid to fusiform, with curvature of upper surface greatest especially near base and sometimes distinctly tapered towards apex, 18.0-38.0 mm long, 9.0-19.0 mm wide, sessile, usually dependent, with basal attachment 2.0-5.0 mm in diameter. Apex rounded to distinctly truncate, if truncate then 2.0-5.0 mm in diameter; apical orifice circular, 0.3-0.6 mm in diameter, usually…	Australia	(Gullan 1984)	1984	No
Hemiptera	Eriococcidae	Apiomorpha	Apiomorpha floralis	Eucalyptus porosa	Galling	Female gall: "Mature gall ovoid to fusiform, with curvature of upper surface greatest especially near base and sometimes distinctly tapered towards apex, 18.0-38.0 mm long, 9.0-19.0 mm wide, sessile, usually dependent, with basal attachment 2.0-5.0 mm in diameter. Apex rounded to distinctly truncate, if truncate then 2.0-5.0 mm in diameter; apical orifice circular, 0.3-0.6 mm in diameter, usually…	Australia	(Gullan 1984)	1984	No
Hemiptera	Eriococcidae	Apiomorpha	Apiomorpha floralis	Eucalyptus siderophloia	Galling	Female gall: "Mature gall ovoid to fusiform, with curvature of upper surface greatest especially near base and sometimes distinctly tapered towards apex, 18.0-38.0 mm long, 9.0-19.0 mm wide, sessile, usually dependent, with basal attachment 2.0-5.0 mm in diameter. Apex rounded to distinctly truncate, if truncate then 2.0-5.0 mm in diameter; apical orifice circular, 0.3-0.6 mm in diameter, usually…	Australia	(Gullan 1984)	1984	No
Hemiptera	Eriococcidae	Apiomorpha	Apiomorpha floralis	Eucalyptus sideroxylon	Galling	Female gall: "Mature gall ovoid to fusiform, with curvature of upper surface greatest especially near base and sometimes distinctly tapered towards apex, 18.0-38.0 mm long, 9.0-19.0 mm wide, sessile, usually dependent, with basal attachment 2.0-5.0 mm in diameter. Apex rounded to distinctly truncate, if truncate then 2.0-5.0 mm in diameter; apical orifice circular, 0.3-0.6 mm in diameter, usually…	Australia	(Gullan 1984)	1984	No
Hemiptera	Eriococcidae	Apiomorpha	Apiomorpha floralis	Eucalyptus tereticornis	Galling	Female gall: "Mature gall ovoid to fusiform, with curvature of upper surface greatest especially near base and sometimes distinctly tapered towards apex, 18.0-38.0 mm long, 9.0-19.0 mm wide, sessile, usually dependent, with basal attachment 2.0-5.0 mm in diameter. Apex rounded to distinctly truncate, if truncate then 2.0-5.0 mm in diameter; apical orifice circular, 0.3-0.6 mm in diameter, usually…	Australia	(Gullan 1984)	1984	No
Hemiptera	Eriococcidae	Apiomorpha	Apiomorpha frenchi	Eucalyptus sp.	Galling	"The male galls reddish-brown, produced upon the leaves, typical tubular form with the apex dilate." "The female galls formed upon the branchlets, the action of the coccid causing a circular raised platform about 13 mm. in diameter and 6 mm. above the surface of the surrounding stem; from the centre of this, the circular gall stands up 10 mm., with basal diameter 8 mm., and apical diameter 3 to 4…	Queensland; Australia	(Froggatt 1930)	1930	Yes
Hemiptera	Eriococcidae	Apiomorpha	Apiomorpha frenchi	Eucalyptus camaldulensis	Galling	Female gall: "Mature gall ovoid, ellipsoidal or cylindrical, 8.0-20.0 mm long, 5.0-12.5 mm wide, sessile on stem, with basal attachment 3.0-9.0 mm wide, often with swollen rim of tissue surrounding base of gall. Apex usually truncate, 2.0-9.0 mm in diameter; apical orifice circular, 0.5-0.9 mm in diameter, in a slight, central depression or concavity. Gall cavity ovate, 7.0-19.0 mm long, 3.5-8.0 …	Victoria; Australia	(Gullan 1984)	1984	Yes
Hemiptera	Eriococcidae	Apiomorpha	Apiomorpha frenchi	Eucalyptus dealbata	Galling	Female gall: "Mature gall ovoid, ellipsoidal or cylindrical, 8.0-20.0 mm long, 5.0-12.5 mm wide, sessile on stem, with basal attachment 3.0-9.0 mm wide, often with swollen rim of tissue surrounding base of gall. Apex usually truncate, 2.0-9.0 mm in diameter; apical orifice circular, 0.5-0.9 mm in diameter, in a slight, central depression or concavity. Gall cavity ovate, 7.0-19.0 mm long, 3.5-8.0 …	Australian Capital Territory; Australia	(Gullan 1984)	1984	No
Hemiptera	Eriococcidae	Apiomorpha	Apiomorpha frenchi	Eucalyptus tereticornis	Galling	Female gall: "Mature gall ovoid, ellipsoidal or cylindrical, 8.0-20.0 mm long, 5.0-12.5 mm wide, ses- sile on stem, with basal attachment 3.0-9.0 mm wide, often with swollen rim of tissue sur- rounding base of gall. Apex usually truncate, 2.0-9.0 mm in diameter; apical orifice cir- cular, 0.5-0.9 mm in diameter, in a slight, central depression or concavity. Gall cavity ovate, 7.0-19.0 mm long, 3.…	Queensland; Australia	(Gullan 1984)	1984	No
Hemiptera	Eriococcidae	Apiomorpha	Apiomorpha glabra	Eucalyptus camaldulensis or Eucalyptus robusta (listed as E. rostrata)	Galling	"Female gall. Solitary, sessile, considerably projecting beyond point of attachment posteriorly, ovate, nearly smooth, faintly striated longitudinally, and sometimes with irregular, smooth warts (male galls ?), whitish or grey, clouded with brown ; apex rounded, aperture very minute : cavity rather large, corresponding in form with the external shape. Insect not known, nor the male galls." (Teppe…	South Australia; Australia	(Tepper 1893)	1893	Yes
Hemiptera	Eriococcidae	Apiomorpha	Apiomorpha gongylocarpae	Eucalyptus gongylocarpa	Galling	"Galls of mature females urn-shaped, living gall light green, surface relatively smooth. Gall 17.8–32.5 mm long, maximum width 11.2–19.5 mm, sessile or sometimes dependent, 4.4–5.3 mm in diameter at attachment site. Gall chamber cross-section ellipsoid or ovoid, apical end acuminate, 12.0–19.0 mm long, 5.6–7.7 mm wide (cross section). Apical end truncate with jagged flange, 8.7–15 mm diameter. Ap…	Western Australia; Australia	(Mills et al. 2016)	2016	Yes
Hemiptera	Eriococcidae	Apiomorpha	Apiomorpha gullanae	Eucalyptus decorticans	Galling	"Galls of females of A. gullanae sp. n. are cigar-shaped, up to 13 mm long and 3 mm wide, and occur only on leaves (Fig. 3)." (Cook, 2003). Damage illustrated on an unknown Eucalyptus species.	Queensland; Australia	(Cook 2003)	2003	No
Hemiptera	Eriococcidae	Apiomorpha	Apiomorpha gullanae	Eucalyptus fibrosa	Galling	"Galls of females of A. gullanae sp. n. are cigar-shaped, up to 13 mm long and 3 mm wide, and occur only on leaves (Fig. 3)." (Cook, 2003). Damage illustrated on an unknown Eucalyptus species.	Queensland; Australia	(Cook 2003)	2003	No
Hemiptera	Eriococcidae	Apiomorpha	Apiomorpha gullanae	Eucalyptus microcarpa	Galling	"Galls of females of A. gullanae sp. n. are cigar-shaped, up to 13 mm long and 3 mm wide, and occur only on leaves (Fig. 3)." (Cook, 2003). Damage illustrated on an unknown Eucalyptus species.	Queensland; Australia	(Cook 2003)	2003	No
Hemiptera	Eriococcidae	Apiomorpha	Apiomorpha gullanae	Eucalyptus populnea	Galling	"Galls of females of A. gullanae sp. n. are cigar-shaped, up to 13 mm long and 3 mm wide, and occur only on leaves (Fig. 3)." (Cook, 2003). Damage illustrated on an unknown Eucalyptus species.	Queensland; Australia	(Cook 2003)	2003	No
Hemiptera	Eriococcidae	Apiomorpha	Apiomorpha gullanae	Eucalyptus sideroxylon	Galling	"Galls of females of A. gullanae sp. n. are cigar-shaped, up to 13 mm long and 3 mm wide, and occur only on leaves (Fig. 3)." (Cook, 2003). Damage illustrated on an unknown Eucalyptus species.	Queensland; Australia	(Cook 2003)	2003	No
Hemiptera	Eriococcidae	Apiomorpha	Apiomorpha helmsii	Eucalyptus campaspe	Galling	Female gall: "Mature gall basically obconical to obovoid or fusiform, 18.0-35.0 mm long, 9.5-15.0 mm wide, either sessile or with short stalk; basal attachment 2.5-60 mm wide. Apex usually truncate, 6.0-10.0mm wide, with a central cone, 1.0-4.5 mm high, rising from it; apical orifice circular, 0.5-0.7 mm in diameter, at summit of cone. Gall cavity fusiform, usually widest towards apex, coccoid oc…	Western Australia; Australia	(Gullan 1984)	1984	No
Hemiptera	Eriococcidae	Apiomorpha	Apiomorpha helmsii	Eucalyptus redunca	Galling	Female gall: "Mature gall basically obconical to obovoid or fusiform, 18.0-35.0 mm long, 9.5-15.0 mm wide, either sessile or with short stalk; basal attachment 2.5-60 mm wide. Apex usually truncate, 6.0-10.0mm wide, with a central cone, 1.0-4.5 mm high, rising from it; apical orifice circular, 0.5-0.7 mm in diameter, at summit of cone. Gall cavity fusiform, usually widest towards apex, coccoid oc…	Western Australia; Australia	(Gullan 1984)	1984	No
Hemiptera	Eriococcidae	Apiomorpha	Apiomorpha helmsii	Eucalyptus wandoo	Galling	Female gall: "Mature gall basically obconical to obovoid or fusiform, 18.0-35.0 mm long, 9.5-15.0 mm wide, either sessile or with short stalk; basal attachment 2.5-60 mm wide. Apex usually truncate, 6.0-10.0mm wide, with a central cone, 1.0-4.5 mm high, rising from it; apical orifice circular, 0.5-0.7 mm in diameter, at summit of cone. Gall cavity fusiform, usually widest towards apex, coccoid oc…	Western Australia; Australia	(Gullan 1984)	1984	Yes
Hemiptera	Eriococcidae	Apiomorpha	Apiomorpha hilli	Eucalyptus miniata	Galling	Female gall: " Mature gall woody, resembling fruit of host plant, basically ovoid, apically truncate, surmounted by a pointed cap or operculum that falls off or becomes partially detached and deflected as gall matures; sessile on stem, with basal attachment relatively broad, 10-16 mm in diameter. Length of gall including cap up to 80 mm, excluding cap up to 40 mm; body of gall 20-25 mm wide; base…	Northern Territory, Western Australia; Australia	(Gullan 1894) (Cook 2000)	1984	Yes
Hemiptera	Eriococcidae	Apiomorpha	Apiomorpha intermedia	Eucalyptus aromaphloia	Galling	Female gall: "Mature gall basically cylindrical, often tending to fusiform or ovoid, 11.0-18.0 mm long, 4.5-8.0 mm wide, sessile, projecting perpendicular to stem with base of gall usually seated in a thin, irregular, cup-like growth, 4.5-6.0 mm in diameter. Apex truncate, 2.2-3.5 mm in diameter; apical orifice circular, 0.9-1.2 mm in diameter, usually in slight concavity. Gall cavity fusiform, a…	Queensland, Victoria; Australia	(Gullan 1894) (Cook 2000)	1984	Yes
Hemiptera	Eriococcidae	Apiomorpha	Apiomorpha intermedia	Eucalyptus macrorhyncha	Galling	Female gall: "Mature gall basically cylindrical, often tending to fusiform or ovoid, 11.0-18.0 mm long, 4.5-8.0 mm wide, sessile, projecting perpendicular to stem with base of gall usually seated in a thin, irregular, cup-like growth, 4.5-6.0 mm in diameter. Apex truncate, 2.2-3.5 mm in diameter; apical orifice circular, 0.9-1.2 mm in diameter, usually in slight concavity. Gall cavity fusiform, a…	Queensland, Victoria; Australia	(Gullan 1894) (Cook 2000)	1984	No
Hemiptera	Eriococcidae	Apiomorpha	Apiomorpha intermedia	Eucalyptus nitida	Galling	Female gall: "Mature gall basically cylindrical, often tending to fusiform or ovoid, 11.0-18.0 mm long, 4.5-8.0 mm wide, sessile, projecting perpendicular to stem with base of gall usually seated in a thin, irregular, cup-like growth, 4.5-6.0 mm in diameter. Apex truncate, 2.2-3.5 mm in diameter; apical orifice circular, 0.9-1.2 mm in diameter, usually in slight concavity. Gall cavity fusiform, a…	Queensland, Victoria; Australia	(Gullan 1894) (Cook 2000)	1984	Yes
Hemiptera	Eriococcidae	Apiomorpha	Apiomorpha jucundacrispi	Eucalyptus jucunda	Galling	"Galls of females of A. jucundacrispi, sp. nov. are ellipsoidal and lack the peaked cap found on the galls of the other three species (Fig. 4B, D–E). Young galls of mature females of A. jucundacrispi, sp. nov. are covered in thin woody protrusions (Fig. 4D) that give the galls a ‘hairy’ appearance (resembling Cousin Itt from the Addams Family comics and TV series). The protrusions are fragile, su…	Western Australia; Australia	(Mills et al. 2016)	2016	Yes
Hemiptera	Eriococcidae	Apiomorpha	Apiomorpha karschi	Eucalyptus camaldulensis	Galling	Female gall: " Mature gall consisting of a globular, woody, hypertrophic swelling, usually 20-45 mm long, 20-40 mm wide and 16-30 mm high, developed on side of stem where female feeds. Galls often aggregated to form large, irregular masses, which vary in size and shape depending on age and number of coccoids involved in their formation. Each coccoid embedded within chamber in woody swelling; cham…	New South Wales, Queensland; Australia	(Gullan 1894) (Cook 2000)	1984	Yes
Hemiptera	Eriococcidae	Apiomorpha	Apiomorpha karschi	Eucalyptus cypellocarpa	Galling	Female gall: " Mature gall consisting of a globular, woody, hypertrophic swelling, usually 20-45 mm long, 20-40 mm wide and 16-30 mm high, developed on side of stem where female feeds. Galls often aggregated to form large, irregular masses, which vary in size and shape depending on age and number of coccoids involved in their formation. Each coccoid embedded within chamber in woody swelling; cham…	New South Wales; Australia	(Gullan 1894) (Cook 2000)	1984	No
Hemiptera	Eriococcidae	Apiomorpha	Apiomorpha karschi	Eucalyptus dealbata	Galling	Female gall: " Mature gall consisting of a globular, woody, hypertrophic swelling, usually 20-45 mm long, 20-40 mm wide and 16-30 mm high, developed on side of stem where female feeds. Galls often aggregated to form large, irregular masses, which vary in size and shape depending on age and number of coccoids involved in their formation. Each coccoid embedded within chamber in woody swelling; cham…	New South Wales; Australia	(Gullan 1894) (Cook 2000)	1984	No
Hemiptera	Eriococcidae	Apiomorpha	Apiomorpha karschi	Eucalyptus globulus	Galling	Female gall: " Mature gall consisting of a globular, woody, hypertrophic swelling, usually 20-45 mm long, 20-40 mm wide and 16-30 mm high, developed on side of stem where female feeds. Galls often aggregated to form large, irregular masses, which vary in size and shape depending on age and number of coccoids involved in their formation. Each coccoid embedded within chamber in woody swelling; cham…	New South Wales; Australia	(Gullan 1894) (Cook 2000)	1984	No
Hemiptera	Eriococcidae	Apiomorpha	Apiomorpha karschi	Eucalyptus goniocalyx	Galling	Female gall: " Mature gall consisting of a globular, woody, hypertrophic swelling, usually 20-45 mm long, 20-40 mm wide and 16-30 mm high, developed on side of stem where female feeds. Galls often aggregated to form large, irregular masses, which vary in size and shape depending on age and number of coccoids involved in their formation. Each coccoid embedded within chamber in woody swelling; cham…	New South Wales; Australia	(Gullan 1894) (Cook 2000)	1984	No
Hemiptera	Eriococcidae	Apiomorpha	Apiomorpha karschi	Eucalyptus kochii	Galling	Female gall: " Mature gall consisting of a globular, woody, hypertrophic swelling, usually 20-45 mm long, 20-40 mm wide and 16-30 mm high, developed on side of stem where female feeds. Galls often aggregated to form large, irregular masses, which vary in size and shape depending on age and number of coccoids involved in their formation. Each coccoid embedded within chamber in woody swelling; cham…	Western Australia; Australia	(Gullan 1894) (Cook 2000)	1984	No
Hemiptera	Eriococcidae	Apiomorpha	Apiomorpha karschi	Eucalyptus largiflorens	Galling	Female gall: " Mature gall consisting of a globular, woody, hypertrophic swelling, usually 20-45 mm long, 20-40 mm wide and 16-30 mm high, developed on side of stem where female feeds. Galls often aggregated to form large, irregular masses, which vary in size and shape depending on age and number of coccoids involved in their formation. Each coccoid embedded within chamber in woody swelling; cham…	New South Wales; Australia	(Gullan 1894) (Cook 2000)	1984	No
Hemiptera	Eriococcidae	Apiomorpha	Apiomorpha karschi	Eucalyptus ovata	Galling	Female gall: " Mature gall consisting of a globular, woody, hypertrophic swelling, usually 20-45 mm long, 20-40 mm wide and 16-30 mm high, developed on side of stem where female feeds. Galls often aggregated to form large, irregular masses, which vary in size and shape depending on age and number of coccoids involved in their formation. Each coccoid embedded within chamber in woody swelling; cham…	New South Wales; Australia	(Gullan 1894) (Cook 2000)	1984	No
Hemiptera	Eriococcidae	Apiomorpha	Apiomorpha karschi	Eucalyptus punctata	Galling	Female gall: " Mature gall consisting of a globular, woody, hypertrophic swelling, usually 20-45 mm long, 20-40 mm wide and 16-30 mm high, developed on side of stem where female feeds. Galls often aggregated to form large, irregular masses, which vary in size and shape depending on age and number of coccoids involved in their formation. Each coccoid embedded within chamber in woody swelling; cham…	Australia	(Gullan 1894) (Cook 2000)	1984	No
Hemiptera	Eriococcidae	Apiomorpha	Apiomorpha karschi	Eucalyptus regnans	Galling	Female gall: " Mature gall consisting of a globular, woody, hypertrophic swelling, usually 20-45 mm long, 20-40 mm wide and 16-30 mm high, developed on side of stem where female feeds. Galls often aggregated to form large, irregular masses, which vary in size and shape depending on age and number of coccoids involved in their formation. Each coccoid embedded within chamber in woody swelling; cham…	New South Wales; Australia	(Gullan 1894) (Cook 2000)	1984	No
Hemiptera	Eriococcidae	Apiomorpha	Apiomorpha karschi	Eucalyptus siderophloia	Galling	Female gall: " Mature gall consisting of a globular, woody, hypertrophic swelling, usually 20-45 mm long, 20-40 mm wide and 16-30 mm high, developed on side of stem where female feeds. Galls often aggregated to form large, irregular masses, which vary in size and shape depending on age and number of coccoids involved in their formation. Each coccoid embedded within chamber in woody swelling; cham…	Australia	(Gullan 1894) (Cook 2000)	1984	No
Hemiptera	Eriococcidae	Apiomorpha	Apiomorpha karschi	Eucalyptus tereticornis	Galling	Female gall: " Mature gall consisting of a globular, woody, hypertrophic swelling, usually 20-45 mm long, 20-40 mm wide and 16-30 mm high, developed on side of stem where female feeds. Galls often aggregated to form large, irregular masses, which vary in size and shape depending on age and number of coccoids involved in their formation. Each coccoid embedded within chamber in woody swelling; cham…	Queensland; Australia	(Gullan 1894) (Cook 2000)	1984	No
Hemiptera	Eriococcidae	Apiomorpha	Apiomorpha karschi	Eucalyptus wandoo	Galling	Female gall: " Mature gall consisting of a globular, woody, hypertrophic swelling, usually 20-45 mm long, 20-40 mm wide and 16-30 mm high, developed on side of stem where female feeds. Galls often aggregated to form large, irregular masses, which vary in size and shape depending on age and number of coccoids involved in their formation. Each coccoid embedded within chamber in woody swelling; cham…	Western Australia; Australia	(Gullan 1894) (Cook 2000)	1984	No
Hemiptera	Eriococcidae	Apiomorpha	Apiomorpha longiloba	Eucalyptus crebra	Galling	Female gall: "Mature gall solitary, green, semi-erect, sessile on stem, 4-sided with each corner flanged; 4 flanges fusing above apex of gall body and continuing as a 4-flanged extension that tapers to a point; body of gall c. 30 mm long, quadrate in cross-section, narrowest basally, widest near apical orifice, with total gall length including extension c. 65 mm. Apex of gall body depressed; apic…	Queensland; Australia	(Gullan 1894) (Cook 2000)	1984	Yes
Hemiptera	Eriococcidae	Apiomorpha	Apiomorpha macqueeni	Eucalyptus pilligaensis	Galling	Female gall: "Mature gall variable in form, fusiform to obconical, 30.0-41.0 mm long, 10.0-25.0 mm wide at or near apex, usually sessile, sometimes pedunculate, with basal attachment 2.5-9.0 mm wide; projecting perpendicularly or at an oblique angle to stem. Apex distinctly truncate, circular, usually slightly convex, with rim either slightly elevated or with serrate protuberances, especially on …	Queensland; Australia	(Gullan 1894) (Cook 2000)	1984	No
Hemiptera	Eriococcidae	Apiomorpha	Apiomorpha maliformis	Eucalyptus patens	Galling	Female gall: "Mature gall spheroidal, 19.0-32.0 mm long, 20.0-33.0 mm wide, sessile on stem, with broad basal attachment 6.0-22.0 mm in diameter. Apex usually truncate; apical orifice circular, 0.2-0.5 mm in diameter, usually surrounded by depressed area 3.0-6.5 mm in diameter, marked by 4-7 fissures radiating from orifice. Call cavity ovate, apical end acuminate with surface covered in white, po…	Western Australia; Australia	(Gullan 1894) (Cook 2000)	1984	Yes
Hemiptera	Eriococcidae	Apiomorpha	Apiomorpha maliformis	Eucalyptus todtiana	Galling	Female gall: "Mature gall spheroidal, 19.0-32.0 mm long, 20.0-33.0 mm wide, sessile on stem, with broad basal attachment 6.0-22.0 mm in diameter. Apex usually truncate; apical orifice circular, 0.2-0.5 mm in diameter, usually surrounded by depressed area 3.0-6.5 mm in diameter, marked by 4-7 fissures radiating from orifice. Call cavity ovate, apical end acuminate with surface covered in white, po…	Western Australia; Australia	(Gullan 1894) (Cook 2000)	1984	No
Hemiptera	Eriococcidae	Apiomorpha	Apiomorpha malleeacola	Eucalyptus dumosa	Galling	Female gall: "Mature gall variable in form, mostly ovoid, tapering towards apex, with curvature of upper surface usually greater than that of lower surface, 12.0-35.0 mm long, 7.0-17.0 mm wide, dependent, sessile, with attachment 2.0-4.0 mm in diameter on lower surface near base. Apex acute to obtuse; apical orifice circular to elliptical, with greatest axis 0-4-1.1 mm long. Gall cavity ovate, ap…	Victoria; Australia	(Gullan 1894) (Cook 2000)	1984	No
Hemiptera	Eriococcidae	Apiomorpha	Apiomorpha malleeacola	Eucalyptus falcata	Galling	Female gall: "Mature gall variable in form, mostly ovoid, tapering towards apex, with curvature of upper surface usually greater than that of lower surface, 12.0-35.0 mm long, 7.0-17.0 mm wide, dependent, sessile, with attachment 2.0-4.0 mm in diameter on lower surface near base. Apex acute to obtuse; apical orifice circular to elliptical, with greatest axis 0-4-1.1 mm long. Gall cavity ovate, ap…	Western Australia; Australia	(Gullan 1894) (Cook 2000)	1984	Yes
Hemiptera	Eriococcidae	Apiomorpha	Apiomorpha malleeacola	Eucalyptus flocktoniae	Galling	Female gall: "Mature gall variable in form, mostly ovoid, tapering towards apex, with curvature of upper surface usually greater than that of lower surface, 12.0-35.0 mm long, 7.0-17.0 mm wide, dependent, sessile, with attachment 2.0-4.0 mm in diameter on lower surface near base. Apex acute to obtuse; apical orifice circular to elliptical, with greatest axis 0-4-1.1 mm long. Gall cavity ovate, ap…	Western Australia; Australia	(Gullan 1894) (Cook 2000)	1984	No
Hemiptera	Eriococcidae	Apiomorpha	Apiomorpha malleeacola	Eucalyptus leptocalyx	Galling	Female gall: "Mature gall variable in form, mostly ovoid, tapering towards apex, with curvature of upper surface usually greater than that of lower surface, 12.0-35.0 mm long, 7.0-17.0 mm wide, dependent, sessile, with attachment 2.0-4.0 mm in diameter on lower surface near base. Apex acute to obtuse; apical orifice circular to elliptical, with greatest axis 0-4-1.1 mm long. Gall cavity ovate, ap…	Western Australia; Australia	(Gullan 1894) (Cook 2000)	1984	No
Hemiptera	Eriococcidae	Apiomorpha	Apiomorpha malleeacola	Eucalyptus leptopoda	Galling	Female gall: "Mature gall variable in form, mostly ovoid, tapering towards apex, with curvature of upper surface usually greater than that of lower surface, 12.0-35.0 mm long, 7.0-17.0 mm wide, dependent, sessile, with attachment 2.0-4.0 mm in diameter on lower surface near base. Apex acute to obtuse; apical orifice circular to elliptical, with greatest axis 0-4-1.1 mm long. Gall cavity ovate, ap…	Western Australia; Australia	(Gullan 1894) (Cook 2000)	1984	No
Hemiptera	Eriococcidae	Apiomorpha	Apiomorpha malleeacola	Eucalyptus oleosa	Galling	Female gall: "Mature gall variable in form, mostly ovoid, tapering towards apex, with curvature of upper surface usually greater than that of lower surface, 12.0-35.0 mm long, 7.0-17.0 mm wide, dependent, sessile, with attachment 2.0-4.0 mm in diameter on lower surface near base. Apex acute to obtuse; apical orifice circular to elliptical, with greatest axis 0-4-1.1 mm long. Gall cavity ovate, ap…	Victoria; Australia	(Gullan 1894) (Cook 2000)	1984	No
Hemiptera	Eriococcidae	Apiomorpha	Apiomorpha malleeacola	Eucalyptus socialis	Galling	Female gall: "Mature gall variable in form, mostly ovoid, tapering towards apex, with curvature of upper surface usually greater than that of lower surface, 12.0-35.0 mm long, 7.0-17.0 mm wide, dependent, sessile, with attachment 2.0-4.0 mm in diameter on lower surface near base. Apex acute to obtuse; apical orifice circular to elliptical, with greatest axis 0-4-1.1 mm long. Gall cavity ovate, ap…	Northern Territory, Victoria; Australia	(Gullan 1894) (Cook 2000)	1984	No
Hemiptera	Eriococcidae	Apiomorpha	Apiomorpha munita	Eucalyptus spp.	Galling	Four horned gall	Tropical to temperate regions of Australia	(Jones et al. 2015)	2015	Yes
Hemiptera	Eriococcidae	Apiomorpha	Apiomorpha munita malleensis	Eucalyptus astringens	Galling		Western Australia; Australia	(Cook 2001)	2001	No
Hemiptera	Eriococcidae	Apiomorpha	Apiomorpha munita malleensis	Eucalyptus calycogona	Galling	Female gall: "Mature galls generally possess broad, blade-like appendages, sometimes only 3 in number, which sometimes continue basally as prominent corner ridges on the body of the gall; the apical orifice is circular to subcircular or occasionally elliptical." Male gall: "Mature gall tubular with apex sometimes slightly dilated, 3.0-8.0 mm long, median diameter 1.0-2.0 mm, with base of similar …	Victoria; Australia	(Gullan 1894) (Cook 2000)	1984	No
Hemiptera	Eriococcidae	Apiomorpha	Apiomorpha munita malleensis	Eucalyptus decipiens	Galling		Western Australia; Australia	(Cook 2001)	2001	No
Hemiptera	Eriococcidae	Apiomorpha	Apiomorpha munita malleensis	Eucalyptus dumosa	Galling	Female gall: "Mature galls generally possess broad, blade-like appendages, sometimes only 3 in number, which sometimes continue basally as prominent corner ridges on the body of the gall; the apical orifice is circular to subcircular or occasionally elliptical." Male gall: "Mature gall tubular with apex sometimes slightly dilated, 3.0-8.0 mm long, median diameter 1.0-2.0 mm, with base of similar …	Victoria; Australia	(Gullan 1894) (Cook 2000)	1984	No
Hemiptera	Eriococcidae	Apiomorpha	Apiomorpha munita malleensis	Eucalyptus gomphocephala	Galling	Female gall: "Mature galls generally possess broad, blade-like appendages, sometimes only 3 in number, which sometimes continue basally as prominent corner ridges on the body of the gall; the apical orifice is circular to subcircular or occasionally elliptical." Male gall: "Mature gall tubular with apex sometimes slightly dilated, 3.0-8.0 mm long, median diameter 1.0-2.0 mm, with base of similar …	Western Australia; Australia	(Cook 2001)	2001	No
Hemiptera	Eriococcidae	Apiomorpha	Apiomorpha munita malleensis	Eucalyptus gracilis	Galling	Female gall: "Mature galls generally possess broad, blade-like appendages, sometimes only 3 in number, which sometimes continue basally as prominent corner ridges on the body of the gall; the apical orifice is circular to subcircular or occasionally elliptical." Male gall: "Mature gall tubular with apex sometimes slightly dilated, 3.0-8.0 mm long, median diameter 1.0-2.0 mm, with base of similar …	South Australia, Victoria; Australia	(Cook 2001)	2001	No
Hemiptera	Eriococcidae	Apiomorpha	Apiomorpha munita malleensis	Eucalyptus incrassata	Galling	Female gall: "Mature galls generally possess broad, blade-like appendages, sometimes only 3 in number, which sometimes continue basally as prominent corner ridges on the body of the gall; the apical orifice is circular to subcircular or occasionally elliptical." Male gall: "Mature gall tubular with apex sometimes slightly dilated, 3.0-8.0 mm long, median diameter 1.0-2.0 mm, with base of similar …	Victoria; Australia	(Gullan 1894) (Cook 2000)	1984	No
Hemiptera	Eriococcidae	Apiomorpha	Apiomorpha munita malleensis	Eucalyptus socialis	Galling	Female gall: "Mature galls generally possess broad, blade-like appendages, sometimes only 3 in number, which sometimes continue basally as prominent corner ridges on the body of the gall; the apical orifice is circular to subcircular or occasionally elliptical." Male gall: "Mature gall tubular with apex sometimes slightly dilated, 3.0-8.0 mm long, median diameter 1.0-2.0 mm, with base of similar …	South Australia; Australia	(Cook 2001)	2001	No
Hemiptera	Eriococcidae	Apiomorpha	Apiomorpha munita malleensis	Eucalyptus wandoo	Galling	Female gall: "Mature galls generally possess broad, blade-like appendages, sometimes only 3 in number, which sometimes continue basally as prominent corner ridges on the body of the gall; the apical orifice is circular to subcircular or occasionally elliptical." Male gall: "Mature gall tubular with apex sometimes slightly dilated, 3.0-8.0 mm long, median diameter 1.0-2.0 mm, with base of similar …	Western Australia; Australia	(Cook 2001)	2001	No
Hemiptera	Eriococcidae	Apiomorpha	Apiomorpha munita munita	Eucalyptus aromaphloia	Galling	Female gall: "Mature galls (Figs 51-53) usually possess broad, blade-like appendages which continue basally as prominent, corner ridges on the body of the gall; the apical orifice is circular to subcircular. " Host plant association: "Galls of females are produced on either stems or the galls of other females. Galls of males grow almost exclusively on the body or appendages of the galls of female…	Victoria; Australia	(Gullan 1894) (Cook 2000)	1984	No
Hemiptera	Eriococcidae	Apiomorpha	Apiomorpha munita munita	Eucalyptus bridgesiana	Galling	Female gall: "Mature galls (Figs 51-53) usually possess broad, blade-like appendages which continue basally as prominent, corner ridges on the body of the gall; the apical orifice is circular to subcircular. " Host plant association: "Galls of females are produced on either stems or the galls of other females. Galls of males grow almost exclusively on the body or appendages of the galls of female…	Victoria; Australia	(Gullan 1894) (Cook 2000)	1984	No
Hemiptera	Eriococcidae	Apiomorpha	Apiomorpha munita munita	Eucalyptus cephalocarpa	Galling	Female gall: "Mature galls (Figs 51-53) usually possess broad, blade-like appendages which continue basally as prominent, corner ridges on the body of the gall; the apical orifice is circular to subcircular. " Host plant association: "Galls of females are produced on either stems or the galls of other females. Galls of males grow almost exclusively on the body or appendages of the galls of female…	Victoria; Australia	(Gullan 1894) (Cook 2000)	1984	No
Hemiptera	Eriococcidae	Apiomorpha	Apiomorpha munita munita	Eucalyptus cinerea	Galling	Female gall: "Mature galls (Figs 51-53) usually possess broad, blade-like appendages which continue basally as prominent, corner ridges on the body of the gall; the apical orifice is circular to subcircular. " Host plant association: "Galls of females are produced on either stems or the galls of other females. Galls of males grow almost exclusively on the body or appendages of the galls of female…	Victoria; Australia	(Gullan 1894) (Cook 2000)	1984	No
Hemiptera	Eriococcidae	Apiomorpha	Apiomorpha munita munita	Eucalyptus globulus	Galling	Female gall: "Mature galls (Figs 51-53) usually possess broad, blade-like appendages which continue basally as prominent, corner ridges on the body of the gall; the apical orifice is circular to subcircular. " Host plant association: "Galls of females are produced on either stems or the galls of other females. Galls of males grow almost exclusively on the body or appendages of the galls of female…	Victoria; Australia	(Gullan 1894) (Cook 2000)	1984	No
Hemiptera	Eriococcidae	Apiomorpha	Apiomorpha munita munita	Eucalyptus goniocalyx	Galling	Female gall: "Mature galls (Figs 51-53) usually possess broad, blade-like appendages which continue basally as prominent, corner ridges on the body of the gall; the apical orifice is circular to subcircular. " Host plant association: "Galls of females are produced on either stems or the galls of other females. Galls of males grow almost exclusively on the body or appendages of the galls of female…	South Australia, Victoria; Australia	(Gullan 1894) (Cook 2000)	1984	No
Hemiptera	Eriococcidae	Apiomorpha	Apiomorpha munita munita	Eucalyptus kitsoniana	Galling	Female gall: "Mature galls (Figs 51-53) usually possess broad, blade-like appendages which continue basally as prominent, corner ridges on the body of the gall; the apical orifice is circular to subcircular. " Host plant association: "Galls of females are produced on either stems or the galls of other females. Galls of males grow almost exclusively on the body or appendages of the galls of female…	Victoria; Australia	(Gullan 1894) (Cook 2000)	1984	No
Hemiptera	Eriococcidae	Apiomorpha	Apiomorpha munita munita	Eucalyptus mannifera	Galling	Female gall: "Mature galls (Figs 51-53) usually possess broad, blade-like appendages which continue basally as prominent, corner ridges on the body of the gall; the apical orifice is circular to subcircular. " Host plant association: "Galls of females are produced on either stems or the galls of other females. Galls of males grow almost exclusively on the body or appendages of the galls of female…	Victoria; Australia	(Gullan 1894) (Cook 2000)	1984	No
Hemiptera	Eriococcidae	Apiomorpha	Apiomorpha munita munita	Eucalyptus obliqua	Galling	Female gall: "Mature galls (Figs 51-53) usually possess broad, blade-like appendages which continue basally as prominent, corner ridges on the body of the gall; the apical orifice is circular to subcircular. " Host plant association: "Galls of females are produced on either stems or the galls of other females. Galls of males grow almost exclusively on the body or appendages of the galls of female…	Tasmania; Australia	(Gullan 1894) (Cook 2000)	1984	No
Hemiptera	Eriococcidae	Apiomorpha	Apiomorpha munita munita	Eucalyptus ovata	Galling	Female gall: "Mature galls (Figs 51-53) usually possess broad, blade-like appendages which continue basally as prominent, corner ridges on the body of the gall; the apical orifice is circular to subcircular. " Host plant association: "Galls of females are produced on either stems or the galls of other females. Galls of males grow almost exclusively on the body or appendages of the galls of female…	Victoria; Australia	(Gullan 1894) (Cook 2000)	1984	No
Hemiptera	Eriococcidae	Apiomorpha	Apiomorpha munita munita	Eucalyptus radiata	Galling	Female gall: "Mature galls (Figs 51-53) usually possess broad, blade-like appendages which continue basally as prominent, corner ridges on the body of the gall; the apical orifice is circular to subcircular. " Host plant association: "Galls of females are produced on either stems or the galls of other females. Galls of males grow almost exclusively on the body or appendages of the galls of female…	Victoria; Australia	(Gullan 1894) (Cook 2000)	1984	No
Hemiptera	Eriococcidae	Apiomorpha	Apiomorpha munita munita	Eucalyptus rubida	Galling	Female gall: "Mature galls (Figs 51-53) usually possess broad, blade-like appendages which continue basally as prominent, corner ridges on the body of the gall; the apical orifice is circular to subcircular. " Host plant association: "Galls of females are produced on either stems or the galls of other females. Galls of males grow almost exclusively on the body or appendages of the galls of female…	Victoria; Australia	(Gullan 1894) (Cook 2000)	1984	No
Hemiptera	Eriococcidae	Apiomorpha	Apiomorpha munita munita	Eucalyptus siderophloia	Galling	Female gall: "Gall triangular, the angles rounded, smallest at base where attached to the twig, sessile, swelling out and widest at apex ; the horns standing out at right angles, sword-shaped, very thick and swollen at base, terminating in a broad tip; gall 10 lines high, 9 broad at base of horns ; length of horns, 2.5 to 3 inches ; apical orifice very small, circular, situated in centre between …	New South Wales; Australia	(Froggatt 1893)	1893	No
Hemiptera	Eriococcidae	Apiomorpha	Apiomorpha munita munita	Eucalyptus sideroxylon	Galling	Female gall: "Mature galls (Figs 51-53) usually possess broad, blade-like appendages which continue basally as prominent, corner ridges on the body of the gall; the apical orifice is circular to subcircular. " Host plant association: "Galls of females are produced on either stems or the galls of other females. Galls of males grow almost exclusively on the body or appendages of the galls of female…	Victoria; Australia	(Gullan 1894) (Cook 2000)	1984	Yes
Hemiptera	Eriococcidae	Apiomorpha	Apiomorpha munita munita	Eucalyptus viminalis	Galling	Female gall: "Mature galls (Figs 51-53) usually possess broad, blade-like appendages which continue basally as prominent, corner ridges on the body of the gall; the apical orifice is circular to subcircular. " Host plant association: "Galls of females are produced on either stems or the galls of other females. Galls of males grow almost exclusively on the body or appendages of the galls of female…	Victoria; Australia	(Gullan 1894) (Cook 2000)	1984	No
Hemiptera	Eriococcidae	Apiomorpha	Apiomorpha munita munita	Eucalyptus wandoo	Galling	Female gall: "Mature galls (Figs 51-53) usually possess broad, blade-like appendages which continue basally as prominent, corner ridges on the body of the gall; the apical orifice is circular to subcircular. " Host plant association: "Galls of females are produced on either stems or the galls of other females. Galls of males grow almost exclusively on the body or appendages of the galls of female…	Australia	(Gullan 1894) (Cook 2000)	1984	No
Hemiptera	Eriococcidae	Apiomorpha	Apiomorpha munita tereticornuta	Eucalyptus behriana	Galling	Female gall: "Mature galls (Fig. 54) possess cylindrical or narrow, blade-like appendages which usually continue basally as indistinct corner ridges on the body of the gall; the apical orifice is often elliptical, although sometimes irregular in shape. " Host plant association: "Galls of females are produced on either stems or the galls of other females. Galls of males grow almost exclusively on …	Victoria; Australia	(Gullan 1984)	1984	No
Hemiptera	Eriococcidae	Apiomorpha	Apiomorpha munita tereticornuta	Eucalyptus blakelyi	Galling	Female gall: "Mature galls (Fig. 54) possess cylindrical or narrow, blade-like appendages which usually continue basally as indistinct corner ridges on the body of the gall; the apical orifice is often elliptical, although sometimes irregular in shape. " Host plant association: "Galls of females are produced on either stems or the galls of other females. Galls of males grow almost exclusively on …	New South Wales; Australia	(Gullan 1984)	1984	No
Hemiptera	Eriococcidae	Apiomorpha	Apiomorpha munita tereticornuta	Eucalyptus calycogona	Galling	Female gall: "Mature galls (Fig. 54) possess cylindrical or narrow, blade-like appendages which usually continue basally as indistinct corner ridges on the body of the gall; the apical orifice is often elliptical, although sometimes irregular in shape. " Host plant association: "Galls of females are produced on either stems or the galls of other females. Galls of males grow almost exclusively on …	Australia	(Gullan 1984)	1984	No
Hemiptera	Eriococcidae	Apiomorpha	Apiomorpha munita tereticornuta	Eucalyptus conica	Galling		Queensland; Australia	(Cook 2001)	2001	No
Hemiptera	Eriococcidae	Apiomorpha	Apiomorpha munita tereticornuta	Eucalyptus coolabah	Galling		Queensland; Australia	(Cook 2001)	2001	No
Hemiptera	Eriococcidae	Apiomorpha	Apiomorpha munita tereticornuta	Eucalyptus cosmophylla	Galling	Female gall: "Mature galls (Fig. 54) possess cylindrical or narrow, blade-like appendages which usually continue basally as indistinct corner ridges on the body of the gall; the apical orifice is often elliptical, although sometimes irregular in shape. " Host plant association: "Galls of females are produced on either stems or the galls of other females. Galls of males grow almost exclusively on …	Australia	(Gullan 1984)	1984	No
Hemiptera	Eriococcidae	Apiomorpha	Apiomorpha munita tereticornuta	Eucalyptus dealbata	Galling	Female gall: "Mature galls (Fig. 54) possess cylindrical or narrow, blade-like appendages which usually continue basally as indistinct corner ridges on the body of the gall; the apical orifice is often elliptical, although sometimes irregular in shape. " Host plant association: "Galls of females are produced on either stems or the galls of other females. Galls of males grow almost exclusively on …	New South Wales; Australia	(Gullan 1984)	1984	No
Hemiptera	Eriococcidae	Apiomorpha	Apiomorpha munita tereticornuta	Eucalyptus dura	Galling		Queensland; Australia	(Cook 2001)	2001	No
Hemiptera	Eriococcidae	Apiomorpha	Apiomorpha munita tereticornuta	Eucalyptus fasciculosa	Galling		South Australia; Australia	(Cook 2001)	2001	No
Hemiptera	Eriococcidae	Apiomorpha	Apiomorpha munita tereticornuta	Eucalyptus fibrosa	Galling		New South Wales; Australia	(Cook 2001)	2001	No
Hemiptera	Eriococcidae	Apiomorpha	Apiomorpha munita tereticornuta	Eucalyptus haemastoma	Galling	Female gall: "Mature galls (Fig. 54) possess cylindrical or narrow, blade-like appendages which usually continue basally as indistinct corner ridges on the body of the gall; the apical orifice is often elliptical, although sometimes irregular in shape. " Host plant association: "Galls of females are produced on either stems or the galls of other females. Galls of males grow almost exclusively on …	Queensland; Australia	(Gullan 1984)	1984	No
Hemiptera	Eriococcidae	Apiomorpha	Apiomorpha munita tereticornuta	Eucalyptus largiflorens	Galling	Female gall: "Mature galls (Fig. 54) possess cylindrical or narrow, blade-like appendages which usually continue basally as indistinct corner ridges on the body of the gall; the apical orifice is often elliptical, although sometimes irregular in shape. " Host plant association: "Galls of females are produced on either stems or the galls of other females. Galls of males grow almost exclusively on …	Victoria; Australia	(Gullan 1984)	1984	No
Hemiptera	Eriococcidae	Apiomorpha	Apiomorpha munita tereticornuta	Eucalyptus leucoxylon	Galling	Female gall: "Mature galls (Fig. 54) possess cylindrical or narrow, blade-like appendages which usually continue basally as indistinct corner ridges on the body of the gall; the apical orifice is often elliptical, although sometimes irregular in shape. " Host plant association: "Galls of females are produced on either stems or the galls of other females. Galls of males grow almost exclusively on …	South Australia; Australia	(Gullan 1984)	1984	No
Hemiptera	Eriococcidae	Apiomorpha	Apiomorpha munita tereticornuta	Eucalyptus melliodora	Galling	Female gall: "Mature galls (Fig. 54) possess cylindrical or narrow, blade-like appendages which usually continue basally as indistinct corner ridges on the body of the gall; the apical orifice is often elliptical, although sometimes irregular in shape. " Host plant association: "Galls of females are produced on either stems or the galls of other females. Galls of males grow almost exclusively on …	Victoria; Australia	(Gullan 1984)	1984	No
Hemiptera	Eriococcidae	Apiomorpha	Apiomorpha munita tereticornuta	Eucalyptus microcarpa	Galling	Female gall: "Mature galls (Fig. 54) possess cylindrical or narrow, blade-like appendages which usually continue basally as indistinct corner ridges on the body of the gall; the apical orifice is often elliptical, although sometimes irregular in shape. " Host plant association: "Galls of females are produced on either stems or the galls of other females. Galls of males grow almost exclusively on …	Victoria; Australia	(Gullan 1984)	1984	No
Hemiptera	Eriococcidae	Apiomorpha	Apiomorpha munita tereticornuta	Eucalyptus moluccana	Galling	Female gall: "Mature galls (Fig. 54) possess cylindrical or narrow, blade-like appendages which usually continue basally as indistinct corner ridges on the body of the gall; the apical orifice is often elliptical, although sometimes irregular in shape. " Host plant association: "Galls of females are produced on either stems or the galls of other females. Galls of males grow almost exclusively on …	Queensland; Australia	(Gullan 1984)	1984	No
Hemiptera	Eriococcidae	Apiomorpha	Apiomorpha munita tereticornuta	Eucalyptus pilligaensis	Galling		Queensland; Australia	(Cook 2001)	2001	No
Hemiptera	Eriococcidae	Apiomorpha	Apiomorpha munita tereticornuta	Eucalyptus polyanthemos	Galling	Female gall: "Mature galls (Fig. 54) possess cylindrical or narrow, blade-like appendages which usually continue basally as indistinct corner ridges on the body of the gall; the apical orifice is often elliptical, although sometimes irregular in shape. " Host plant association: "Galls of females are produced on either stems or the galls of other females. Galls of males grow almost exclusively on …	Victoria; Australia	(Gullan 1984)	1984	Yes
Hemiptera	Eriococcidae	Apiomorpha	Apiomorpha munita tereticornuta	Eucalyptus polybractea	Galling	Female gall: "Mature galls (Fig. 54) possess cylindrical or narrow, blade-like appendages which usually continue basally as indistinct corner ridges on the body of the gall; the apical orifice is often elliptical, although sometimes irregular in shape. " Host plant association: "Galls of females are produced on either stems or the galls of other females. Galls of males grow almost exclusively on …	Victoria; Australia	(Gullan 1984)	1984	No
Hemiptera	Eriococcidae	Apiomorpha	Apiomorpha munita tereticornuta	Eucalyptus populnea	Galling		Queensland; Australia	(Cook 2001)	2001	No
Hemiptera	Eriococcidae	Apiomorpha	Apiomorpha munita tereticornuta	Eucalyptus siderophloia	Galling	Female gall: "Mature galls (Fig. 54) possess cylindrical or narrow, blade-like appendages which usually continue basally as indistinct corner ridges on the body of the gall; the apical orifice is often elliptical, although sometimes irregular in shape. " Host plant association: "Galls of females are produced on either stems or the galls of other females. Galls of males grow almost exclusively on …	Australia	(Gullan 1984)	1984	No
Hemiptera	Eriococcidae	Apiomorpha	Apiomorpha munita tereticornuta	Eucalyptus sideroxylon	Galling		Australian Capital Region, New South Wales; Australia	(Cook 2001)	2001	No
Hemiptera	Eriococcidae	Apiomorpha	Apiomorpha nookara	Eucalyptus racemosa	Galling	Female gall: "Gall ovoid to ovo-cylindrical (Fig. 2–4), 9.1–14.5 mm long, 6.1–8.5 mm wide, attached to plant stem at gall base. Young galls red or green, turning brown or grey when older. Apex of gall blunt, 2.0–6.5 mm in diameter. Outer opening of gall irregular, 1–4 mm wide. Outer chamber 1.0–5.0 mm in diameter and 1.0–4.0 mm deep. Apical orifice of inner chamber (in which female resides) circu…	New South Wales; Australia	(Mills et al. 2011)	2011	Yes
Hemiptera	Eriococcidae	Apiomorpha	Apiomorpha ovicola	Eucalyptus pilularis	Piercing-and-sucking	Pierces twigs	New South Wales; Australia	(Moore 1972)	1972	No
Hemiptera	Eriococcidae	Apiomorpha	Apiomorpha ovicola	Eucalyptus sp.	Galling	Female gall: "Mature gall ovoid to fusiform, with curvature of upper surface greatest especially near base and sometimes distinctly tapered towards apex, 18.0-38.0 mm long, 9.0-19.0 mm wide, sessile, usually dependent, with basal attachment 2.0-5.0 mm in diameter. Apex rounded to distinctly truncate, if truncate then 2.0-5.0 mm in diameter; apical orifice circular, 0.3-0.6 mm in diameter, usually…	Central Australia; Australia	(Gullan 1984)	1984	No
Hemiptera	Eriococcidae	Apiomorpha	Apiomorpha ovicola	Eucalyptus andrewsii	Galling	Female gall: "Mature gall ovoid to fusiform, with curvature of upper surface greatest especially near base and sometimes distinctly tapered towards apex, 18.0-38.0 mm long, 9.0-19.0 mm wide, sessile, usually dependent, with basal attachment 2.0-5.0 mm in diameter. Apex rounded to distinctly truncate, if truncate then 2.0-5.0 mm in diameter; apical orifice circular, 0.3-0.6 mm in diameter, usually…	Queensland; Australia	(Gullan 1984)	1984	No
Hemiptera	Eriococcidae	Apiomorpha	Apiomorpha ovicola	Eucalyptus baxteri	Galling	Female gall: "Mature gall ovoid to fusiform, with curvature of upper surface greatest especially near base and sometimes distinctly tapered towards apex, 18.0-38.0 mm long, 9.0-19.0 mm wide, sessile, usually dependent, with basal attachment 2.0-5.0 mm in diameter. Apex rounded to distinctly truncate, if truncate then 2.0-5.0 mm in diameter; apical orifice circular, 0.3-0.6 mm in diameter, usually…	Victoria; Australia	(Gullan 1984)	1984	No
Hemiptera	Eriococcidae	Apiomorpha	Apiomorpha ovicola	Eucalyptus behriana	Galling	Female gall: "Mature gall ovoid to fusiform, with curvature of upper surface greatest especially near base and sometimes distinctly tapered towards apex, 18.0-38.0 mm long, 9.0-19.0 mm wide, sessile, usually dependent, with basal attachment 2.0-5.0 mm in diameter. Apex rounded to distinctly truncate, if truncate then 2.0-5.0 mm in diameter; apical orifice circular, 0.3-0.6 mm in diameter, usually…	Victoria; Australia	(Gullan 1984)	1984	No
Hemiptera	Eriococcidae	Apiomorpha	Apiomorpha ovicola	Eucalyptus blaxlandii	Galling			(LeBreton and Vaarwerk 1993)	1993	No
Hemiptera	Eriococcidae	Apiomorpha	Apiomorpha ovicola	Eucalyptus camaldulensis	Galling	Female gall: "Mature gall ovoid to fusiform, with curvature of upper surface greatest especially near base and sometimes distinctly tapered towards apex, 18.0-38.0 mm long, 9.0-19.0 mm wide, sessile, usually dependent, with basal attachment 2.0-5.0 mm in diameter. Apex rounded to distinctly truncate, if truncate then 2.0-5.0 mm in diameter; apical orifice circular, 0.3-0.6 mm in diameter, usually…	New South Wales, Queensland; Australia	(Gullan 1984)	1984	No
Hemiptera	Eriococcidae	Apiomorpha	Apiomorpha ovicola	Eucalyptus camaldulensis var. obtusa	Galling	Female gall: "Mature gall ovoid to fusiform, with curvature of upper surface greatest especially near base and sometimes distinctly tapered towards apex, 18.0-38.0 mm long, 9.0-19.0 mm wide, sessile, usually dependent, with basal attachment 2.0-5.0 mm in diameter. Apex rounded to distinctly truncate, if truncate then 2.0-5.0 mm in diameter; apical orifice circular, 0.3-0.6 mm in diameter, usually…	Northern Territory; Australia	(Gullan 1984)	1984	Yes
Hemiptera	Eriococcidae	Apiomorpha	Apiomorpha ovicola	Eucalyptus camfieldii	Galling	Female gall: "Mature gall ovoid to fusiform, with curvature of upper surface greatest especially near base and sometimes distinctly tapered towards apex, 18.0-38.0 mm long, 9.0-19.0 mm wide, sessile, usually dependent, with basal attachment 2.0-5.0 mm in diameter. Apex rounded to distinctly truncate, if truncate then 2.0-5.0 mm in diameter; apical orifice circular, 0.3-0.6 mm in diameter, usually…	New South Wales; Australia	(Gullan 1984)	1984	No
Hemiptera	Eriococcidae	Apiomorpha	Apiomorpha ovicola	Eucalyptus capitellata	Galling	Female gall: "Mature gall ovoid to fusiform, with curvature of upper surface greatest especially near base and sometimes distinctly tapered towards apex, 18.0-38.0 mm long, 9.0-19.0 mm wide, sessile, usually dependent, with basal attachment 2.0-5.0 mm in diameter. Apex rounded to distinctly truncate, if truncate then 2.0-5.0 mm in diameter; apical orifice circular, 0.3-0.6 mm in diameter, usually…	New South Wales; Australia	(Gullan 1984)	1984	No
Hemiptera	Eriococcidae	Apiomorpha	Apiomorpha ovicola	Eucalyptus crebra	Galling	Female gall: "Mature gall ovoid to fusiform, with curvature of upper surface greatest especially near base and sometimes distinctly tapered towards apex, 18.0-38.0 mm long, 9.0-19.0 mm wide, sessile, usually dependent, with basal attachment 2.0-5.0 mm in diameter. Apex rounded to distinctly truncate, if truncate then 2.0-5.0 mm in diameter; apical orifice circular, 0.3-0.6 mm in diameter, usually…	New South Wales, Queensland; Australia	(Gullan 1984)	1984	No
Hemiptera	Eriococcidae	Apiomorpha	Apiomorpha ovicola	Eucalyptus dives	Galling	Female gall: "Mature gall ovoid to fusiform, with curvature of upper surface greatest especially near base and sometimes distinctly tapered towards apex, 18.0-38.0 mm long, 9.0-19.0 mm wide, sessile, usually dependent, with basal attachment 2.0-5.0 mm in diameter. Apex rounded to distinctly truncate, if truncate then 2.0-5.0 mm in diameter; apical orifice circular, 0.3-0.6 mm in diameter, usually…	Victoria; Australia	(Gullan 1984)	1984	No
Hemiptera	Eriococcidae	Apiomorpha	Apiomorpha ovicola	Eucalyptus eugenioides	Galling	Female gall: "Mature gall ovoid to fusiform, with curvature of upper surface greatest especially near base and sometimes distinctly tapered towards apex, 18.0-38.0 mm long, 9.0-19.0 mm wide, sessile, usually dependent, with basal attachment 2.0-5.0 mm in diameter. Apex rounded to distinctly truncate, if truncate then 2.0-5.0 mm in diameter; apical orifice circular, 0.3-0.6 mm in diameter, usually…	Australia	(Gullan 1984) (LeBreton and Vaarwerk 1993) (Mills et al. 2014)	1984	No
Hemiptera	Eriococcidae	Apiomorpha	Apiomorpha ovicola	Eucalyptus fasciculosa	Galling	Female gall: "Mature gall ovoid to fusiform, with curvature of upper surface greatest especially near base and sometimes distinctly tapered towards apex, 18.0-38.0 mm long, 9.0-19.0 mm wide, sessile, usually dependent, with basal attachment 2.0-5.0 mm in diameter. Apex rounded to distinctly truncate, if truncate then 2.0-5.0 mm in diameter; apical orifice circular, 0.3-0.6 mm in diameter, usually…	South Australia; Australia	(Gullan 1984) (LeBreton and Vaarwerk 1993) (Mills et al. 2014)	1984	No
Hemiptera	Eriococcidae	Apiomorpha	Apiomorpha ovicola	Eucalyptus globoidea	Galling	Female gall: "Mature gall ovoid to fusiform, with curvature of upper surface greatest especially near base and sometimes distinctly tapered towards apex, 18.0-38.0 mm long, 9.0-19.0 mm wide, sessile, usually dependent, with basal attachment 2.0-5.0 mm in diameter. Apex rounded to distinctly truncate, if truncate then 2.0-5.0 mm in diameter; apical orifice circular, 0.3-0.6 mm in diameter, usually…	Victoria; Australia	(Gullan 1984) (LeBreton and Vaarwerk 1993) (Mills et al. 2014)	1984	No
Hemiptera	Eriococcidae	Apiomorpha	Apiomorpha ovicola	Eucalyptus goniocalyx	Galling	Female gall: "Mature gall ovoid to fusiform, with curvature of upper surface greatest especially near base and sometimes distinctly tapered towards apex, 18.0-38.0 mm long, 9.0-19.0 mm wide, sessile, usually dependent, with basal attachment 2.0-5.0 mm in diameter. Apex rounded to distinctly truncate, if truncate then 2.0-5.0 mm in diameter; apical orifice circular, 0.3-0.6 mm in diameter, usually…	Victoria; Australia	(Gullan 1984) (LeBreton and Vaarwerk 1993) (Mills et al. 2014)	1984	No
Hemiptera	Eriococcidae	Apiomorpha	Apiomorpha ovicola	Eucalyptus haemastoma	Galling	Female gall: "Mature gall ovoid to fusiform, with curvature of upper surface greatest especially near base and sometimes distinctly tapered towards apex, 18.0-38.0 mm long, 9.0-19.0 mm wide, sessile, usually dependent, with basal attachment 2.0-5.0 mm in diameter. Apex rounded to distinctly truncate, if truncate then 2.0-5.0 mm in diameter; apical orifice circular, 0.3-0.6 mm in diameter, usually…	New South Wales; Australia	(Gullan 1984) (Mills et al 2017)	1984	No
Hemiptera	Eriococcidae	Apiomorpha	Apiomorpha ovicola	Eucalyptus largiflorens	Galling	Female gall: "Mature gall ovoid to fusiform, with curvature of upper surface greatest especially near base and sometimes distinctly tapered towards apex, 18.0-38.0 mm long, 9.0-19.0 mm wide, sessile, usually dependent, with basal attachment 2.0-5.0 mm in diameter. Apex rounded to distinctly truncate, if truncate then 2.0-5.0 mm in diameter; apical orifice circular, 0.3-0.6 mm in diameter, usually…	New South Wales; Australia	(Gullan 1984) (Mills et al 2017)	1984	No
Hemiptera	Eriococcidae	Apiomorpha	Apiomorpha ovicola	Eucalyptus leucoxylon subsp. pruinosa	Galling	Female gall: "Mature gall ovoid to fusiform, with curvature of upper surface greatest especially near base and sometimes distinctly tapered towards apex, 18.0-38.0 mm long, 9.0-19.0 mm wide, sessile, usually dependent, with basal attachment 2.0-5.0 mm in diameter. Apex rounded to distinctly truncate, if truncate then 2.0-5.0 mm in diameter; apical orifice circular, 0.3-0.6 mm in diameter, usually…	South Australia; Australia	(Gullan 1984) (Mills et al 2017)	1984	No
Hemiptera	Eriococcidae	Apiomorpha	Apiomorpha ovicola	Eucalyptus ligustrina	Galling			(LeBreton and Vaarwerk 1993)	1993	No
Hemiptera	Eriococcidae	Apiomorpha	Apiomorpha ovicola	Eucalyptus macrorhyncha	Galling	Female gall: "Mature gall ovoid to fusiform, with curvature of upper surface greatest especially near base and sometimes distinctly tapered towards apex, 18.0-38.0 mm long, 9.0-19.0 mm wide, sessile, usually dependent, with basal attachment 2.0-5.0 mm in diameter. Apex rounded to distinctly truncate, if truncate then 2.0-5.0 mm in diameter; apical orifice circular, 0.3-0.6 mm in diameter, usually…	Victoria; Australia	(Gullan 1984)	1984	No
Hemiptera	Eriococcidae	Apiomorpha	Apiomorpha ovicola	Eucalyptus melanophloia	Galling	Female gall: "Mature gall ovoid to fusiform, with curvature of upper surface greatest especially near base and sometimes distinctly tapered towards apex, 18.0-38.0 mm long, 9.0-19.0 mm wide, sessile, usually dependent, with basal attachment 2.0-5.0 mm in diameter. Apex rounded to distinctly truncate, if truncate then 2.0-5.0 mm in diameter; apical orifice circular, 0.3-0.6 mm in diameter, usually…	Queensland; Australia	(Gullan 1984)	1984	No
Hemiptera	Eriococcidae	Apiomorpha	Apiomorpha ovicola	Eucalyptus melliodora	Galling	Female gall: "Mature gall ovoid to fusiform, with curvature of upper surface greatest especially near base and sometimes distinctly tapered towards apex, 18.0-38.0 mm long, 9.0-19.0 mm wide, sessile, usually dependent, with basal attachment 2.0-5.0 mm in diameter. Apex rounded to distinctly truncate, if truncate then 2.0-5.0 mm in diameter; apical orifice circular, 0.3-0.6 mm in diameter, usually…	Victoria; Australia	(Gullan 1984)	1984	No
Hemiptera	Eriococcidae	Apiomorpha	Apiomorpha ovicola	Eucalyptus microcorys	Galling	Female gall: "Mature gall ovoid to fusiform, with curvature of upper surface greatest especially near base and sometimes distinctly tapered towards apex, 18.0-38.0 mm long, 9.0-19.0 mm wide, sessile, usually dependent, with basal attachment 2.0-5.0 mm in diameter. Apex rounded to distinctly truncate, if truncate then 2.0-5.0 mm in diameter; apical orifice circular, 0.3-0.6 mm in diameter, usually…	Queensland; Australia	(Gullan 1984)	1984	No
Hemiptera	Eriococcidae	Apiomorpha	Apiomorpha ovicola	Eucalyptus microtheca	Galling	Female gall: "Mature gall ovoid to fusiform, with curvature of upper surface greatest especially near base and sometimes distinctly tapered towards apex, 18.0-38.0 mm long, 9.0-19.0 mm wide, sessile, usually dependent, with basal attachment 2.0-5.0 mm in diameter. Apex rounded to distinctly truncate, if truncate then 2.0-5.0 mm in diameter; apical orifice circular, 0.3-0.6 mm in diameter, usually…	Queensland, South Australia; Australia	(Gullan 1984)	1984	No
Hemiptera	Eriococcidae	Apiomorpha	Apiomorpha ovicola	Eucalyptus moluccana	Galling			(LeBreton and Vaarwerk 1993)	1993	No
Hemiptera	Eriococcidae	Apiomorpha	Apiomorpha ovicola	Eucalyptus obliqua	Galling	Female gall: "Mature gall ovoid to fusiform, with curvature of upper surface greatest especially near base and sometimes distinctly tapered towards apex, 18.0-38.0 mm long, 9.0-19.0 mm wide, sessile, usually dependent, with basal attachment 2.0-5.0 mm in diameter. Apex rounded to distinctly truncate, if truncate then 2.0-5.0 mm in diameter; apical orifice circular, 0.3-0.6 mm in diameter, usually…	Victoria; Australia	(Gullan 1984)	1984	No
Hemiptera	Eriococcidae	Apiomorpha	Apiomorpha ovicola	Eucalyptus oblonga	Galling	Female gall: "Mature gall ovoid to fusiform, with curvature of upper surface greatest especially near base and sometimes distinctly tapered towards apex, 18.0-38.0 mm long, 9.0-19.0 mm wide, sessile, usually dependent, with basal attachment 2.0-5.0 mm in diameter. Apex rounded to distinctly truncate, if truncate then 2.0-5.0 mm in diameter; apical orifice circular, 0.3-0.6 mm in diameter, usually…	New South Wales; Australia	(Gullan 1984)	1984	No
Hemiptera	Eriococcidae	Apiomorpha	Apiomorpha ovicola	Eucapyptus pilligaensis	Galling	Female gall: "Mature gall ovoid to fusiform, with curvature of upper surface greatest especially near base and sometimes distinctly tapered towards apex, 18.0-38.0 mm long, 9.0-19.0 mm wide, sessile, usually dependent, with basal attachment 2.0-5.0 mm in diameter. Apex rounded to distinctly truncate, if truncate then 2.0-5.0 mm in diameter; apical orifice circular, 0.3-0.6 mm in diameter, usually…	Queensland; Australia	(Gullan 1984)	1984	No
Hemiptera	Eriococcidae	Apiomorpha	Apiomorpha ovicola	Eucalyptus pilularis	Galling	Female gall: "Mature gall ovoid to fusiform, with curvature of upper surface greatest especially near base and sometimes distinctly tapered towards apex, 18.0-38.0 mm long, 9.0-19.0 mm wide, sessile, usually dependent, with basal attachment 2.0-5.0 mm in diameter. Apex rounded to distinctly truncate, if truncate then 2.0-5.0 mm in diameter; apical orifice circular, 0.3-0.6 mm in diameter, usually…	Queensland; Australia	(Gullan 1984) (LeBreton and Vaarwerk 1993)	1984	No
Hemiptera	Eriococcidae	Apiomorpha	Apiomorpha ovicola	Eucalyptus polyanthemos	Galling	Female gall: "Mature gall ovoid to fusiform, with curvature of upper surface greatest especially near base and sometimes distinctly tapered towards apex, 18.0-38.0 mm long, 9.0-19.0 mm wide, sessile, usually dependent, with basal attachment 2.0-5.0 mm in diameter. Apex rounded to distinctly truncate, if truncate then 2.0-5.0 mm in diameter; apical orifice circular, 0.3-0.6 mm in diameter, usually…	Victoria; Australia	(Gullan 1984) (LeBreton and Vaarwerk 1993)	1984	No
Hemiptera	Eriococcidae	Apiomorpha	Apiomorpha ovicola	Eucalyptus porosa	Galling	Female gall: "Mature gall ovoid to fusiform, with curvature of upper surface greatest especially near base and sometimes distinctly tapered towards apex, 18.0-38.0 mm long, 9.0-19.0 mm wide, sessile, usually dependent, with basal attachment 2.0-5.0 mm in diameter. Apex rounded to distinctly truncate, if truncate then 2.0-5.0 mm in diameter; apical orifice circular, 0.3-0.6 mm in diameter, usually…	South Australia; Australia	(Gullan 1984) (LeBreton and Vaarwerk 1993)	1984	No
Hemiptera	Eriococcidae	Apiomorpha	Apiomorpha ovicola	Eucalyptus radiata	Galling	Female gall: "Mature gall ovoid to fusiform, with curvature of upper surface greatest especially near base and sometimes distinctly tapered towards apex, 18.0-38.0 mm long, 9.0-19.0 mm wide, sessile, usually dependent, with basal attachment 2.0-5.0 mm in diameter. Apex rounded to distinctly truncate, if truncate then 2.0-5.0 mm in diameter; apical orifice circular, 0.3-0.6 mm in diameter, usually…	New South Wales, Victoria; Australia	(Gullan 1984) (LeBreton and Vaarwerk 1993)	1984	No
Hemiptera	Eriococcidae	Apiomorpha	Apiomorpha ovicola	Eucalyptus sclerophylla	Galling			(LeBreton and Vaarwerk 1993)	1993	No
Hemiptera	Eriococcidae	Apiomorpha	Apiomorpha ovicola	Eucalyptus siderophloia	Galling	Female gall: "Mature gall ovoid to fusiform, with curvature of upper surface greatest especially near base and sometimes distinctly tapered towards apex, 18.0-38.0 mm long, 9.0-19.0 mm wide, sessile, usually dependent, with basal attachment 2.0-5.0 mm in diameter. Apex rounded to distinctly truncate, if truncate then 2.0-5.0 mm in diameter; apical orifice circular, 0.3-0.6 mm in diameter, usually…	Queensland; Australia	(Gullan 1984) (LeBreton and Vaarwerk 1993)	1984	No
Hemiptera	Eriococcidae	Apiomorpha	Apiomorpha ovicola	Eucalyptus sideroxylon	Galling	Female gall: "Mature gall ovoid to fusiform, with curvature of upper surface greatest especially near base and sometimes distinctly tapered towards apex, 18.0-38.0 mm long, 9.0-19.0 mm wide, sessile, usually dependent, with basal attachment 2.0-5.0 mm in diameter. Apex rounded to distinctly truncate, if truncate then 2.0-5.0 mm in diameter; apical orifice circular, 0.3-0.6 mm in diameter, usually…	New South Wales; Australia	(Gullan 1984) (LeBreton and Vaarwerk 1993)	1984	No
Hemiptera	Eriococcidae	Apiomorpha	Apiomorpha ovicoloides	Eucalyptus anceps	Galling	Female gall: "Mature gall ovoid, with curvature of upper surface usually greatest especially near base and sometimes distinctly tapered towards apex, 20.0-39.0 mm long, 10.0-19.0 mm wide, sessile, usually dependent, with basal attachment 2.0-11.0 mm in diameter. Apex rounded to distinctly truncate, if truncate then 3.0-7.5 mm in diameter; apical orifice circular, 0.2-0.5 mm in diameter, surmounte…	Australia	(Gullan 1984)	1984	No
Hemiptera	Eriococcidae	Apiomorpha	Apiomorpha ovicoloides	Eucalyptus angulosa	Galling	Female gall: "Mature gall ovoid, with curvature of upper surface usually greatest especially near base and sometimes distinctly tapered towards apex, 20.0-39.0 mm long, 10.0-19.0 mm wide, sessile, usually dependent, with basal attachment 2.0-11.0 mm in diameter. Apex rounded to distinctly truncate, if truncate then 3.0-7.5 mm in diameter; apical orifice circular, 0.2-0.5 mm in diameter, surmounte…	Western Australia; Australia	(Gullan 1984)	1984	No
Hemiptera	Eriococcidae	Apiomorpha	Apiomorpha ovicoloides	Eucalyptus campaspe	Galling	Female gall: "Mature gall ovoid, with curvature of upper surface usually greatest especially near base and sometimes distinctly tapered towards apex, 20.0-39.0 mm long, 10.0-19.0 mm wide, sessile, usually dependent, with basal attachment 2.0-11.0 mm in diameter. Apex rounded to distinctly truncate, if truncate then 3.0-7.5 mm in diameter; apical orifice circular, 0.2-0.5 mm in diameter, surmounte…	Australia	(Gullan 1984)	1984	No
Hemiptera	Eriococcidae	Apiomorpha	Apiomorpha ovicoloides	Eucalyptus clelandii	Galling	Female gall: "Mature gall ovoid, with curvature of upper surface usually greatest especially near base and sometimes distinctly tapered towards apex, 20.0-39.0 mm long, 10.0-19.0 mm wide, sessile, usually dependent, with basal attachment 2.0-11.0 mm in diameter. Apex rounded to distinctly truncate, if truncate then 3.0-7.5 mm in diameter; apical orifice circular, 0.2-0.5 mm in diameter, surmounte…	Western Australia; Australia	(Gullan 1984)	1984	No
Hemiptera	Eriococcidae	Apiomorpha	Apiomorpha ovicoloides	Eucalyptus dumosa	Galling	Female gall: "Mature gall ovoid, with curvature of upper surface usually greatest especially near base and sometimes distinctly tapered towards apex, 20.0-39.0 mm long, 10.0-19.0 mm wide, sessile, usually dependent, with basal attachment 2.0-11.0 mm in diameter. Apex rounded to distinctly truncate, if truncate then 3.0-7.5 mm in diameter; apical orifice circular, 0.2-0.5 mm in diameter, surmounte…	Victoria; Australia	(Gullan 1984)	1984	No
Hemiptera	Eriococcidae	Apiomorpha	Apiomorpha ovicoloides	Eucalyptus gomphocephala	Galling	Female gall: "Mature gall ovoid, with curvature of upper surface usually greatest especially near base and sometimes distinctly tapered towards apex, 20.0-39.0 mm long, 10.0-19.0 mm wide, sessile, usually dependent, with basal attachment 2.0-11.0 mm in diameter. Apex rounded to distinctly truncate, if truncate then 3.0-7.5 mm in diameter; apical orifice circular, 0.2-0.5 mm in diameter, surmounte…	Western Australia; Australia	(Gullan 1984)	1984	No
Hemiptera	Eriococcidae	Apiomorpha	Apiomorpha ovicoloides	Eucalyptus incrassata	Galling	Female gall: "Mature gall ovoid, with curvature of upper surface usually greatest especially near base and sometimes distinctly tapered towards apex, 20.0-39.0 mm long, 10.0-19.0 mm wide, sessile, usually dependent, with basal attachment 2.0-11.0 mm in diameter. Apex rounded to distinctly truncate, if truncate then 3.0-7.5 mm in diameter; apical orifice circular, 0.2-0.5 mm in diameter, surmounte…	Victoria, Western Australia South Australia; Australia	(Gullan 1984)	1984	Yes
Hemiptera	Eriococcidae	Apiomorpha	Apiomorpha ovicoloides	Eucalyptus leptocalyx	Galling	Female gall: "Mature gall ovoid, with curvature of upper surface usually greatest especially near base and sometimes distinctly tapered towards apex, 20.0-39.0 mm long, 10.0-19.0 mm wide, sessile, usually dependent, with basal attachment 2.0-11.0 mm in diameter. Apex rounded to distinctly truncate, if truncate then 3.0-7.5 mm in diameter; apical orifice circular, 0.2-0.5 mm in diameter, surmounte…	Western Australia; Australia	(Gullan 1984)	1984	No
Hemiptera	Eriococcidae	Apiomorpha	Apiomorpha ovicoloides	Eucalyptus longicornis	Galling	Female gall: "Mature gall ovoid, with curvature of upper surface usually greatest especially near base and sometimes distinctly tapered towards apex, 20.0-39.0 mm long, 10.0-19.0 mm wide, sessile, usually dependent, with basal attachment 2.0-11.0 mm in diameter. Apex rounded to distinctly truncate, if truncate then 3.0-7.5 mm in diameter; apical orifice circular, 0.2-0.5 mm in diameter, surmounte…	Australia	(Gullan 1984)	1984	No
Hemiptera	Eriococcidae	Apiomorpha	Apiomorpha ovicoloides	Eucalyptus loxophleba	Galling	Female gall: "Mature gall ovoid, with curvature of upper surface usually greatest especially near base and sometimes distinctly tapered towards apex, 20.0-39.0 mm long, 10.0-19.0 mm wide, sessile, usually dependent, with basal attachment 2.0-11.0 mm in diameter. Apex rounded to distinctly truncate, if truncate then 3.0-7.5 mm in diameter; apical orifice circular, 0.2-0.5 mm in diameter, surmounte…	Western Australia; Australia	(Gullan 1984)	1984	No
Hemiptera	Eriococcidae	Apiomorpha	Apiomorpha ovicoloides	Eucalyptus microtheca	Galling	Female gall: "Mature gall ovoid, with curvature of upper surface usually greatest especially near base and sometimes distinctly tapered towards apex, 20.0-39.0 mm long, 10.0-19.0 mm wide, sessile, usually dependent, with basal attachment 2.0-11.0 mm in diameter. Apex rounded to distinctly truncate, if truncate then 3.0-7.5 mm in diameter; apical orifice circular, 0.2-0.5 mm in diameter, surmounte…	New South Wales; Australia	(Gullan 1984)	1984	No
Hemiptera	Eriococcidae	Apiomorpha	Apiomorpha ovicoloides	Eucalyptus occidentalis	Galling	Female gall: "Mature gall ovoid, with curvature of upper surface usually greatest especially near base and sometimes distinctly tapered towards apex, 20.0-39.0 mm long, 10.0-19.0 mm wide, sessile, usually dependent, with basal attachment 2.0-11.0 mm in diameter. Apex rounded to distinctly truncate, if truncate then 3.0-7.5 mm in diameter; apical orifice circular, 0.2-0.5 mm in diameter, surmounte…	Western Australia; Australia	(Gullan 1984)	1984	No
Hemiptera	Eriococcidae	Apiomorpha	Apiomorpha ovicoloides	Eucalyptus wandoo	Galling	Female gall: "Mature gall ovoid, with curvature of upper surface usually greatest especially near base and sometimes distinctly tapered towards apex, 20.0-39.0 mm long, 10.0-19.0 mm wide, sessile, usually dependent, with basal attachment 2.0-11.0 mm in diameter. Apex rounded to distinctly truncate, if truncate then 3.0-7.5 mm in diameter; apical orifice circular, 0.2-0.5 mm in diameter, surmounte…	Western Australia; Australia	(Gullan 1984)	1984	Yes
Hemiptera	Eriococcidae	Apiomorpha	Apiomorpha pedunculata	Eucalyptus amplifolia	Galling	Female gall: "Mature gall large, fusiform, pedunculate, 45.0-110.0 mm long including stalk, 7.5-14.0 mm wide; stalk usually curved, 15.0-50.0 mm long, 1.2-2.5 mm wide, with basal attachment to stem 1.4-3.5 mm in diameter. Apex truncate, 1.8-3.2 mm in diameter; apical orifice central, circular, 0.8-1.5 mm in diameter, sometimes slightly depressed below apical rim. Gall cavity fusiform, 40.0-60.0 m…	New South Wales; Australia	(Gullan 1984)	1984	No
Hemiptera	Eriococcidae	Apiomorpha	Apiomorpha pedunculata	Eucalyptus blakelyi	Galling	Female gall: "Mature gall large, fusiform, pedunculate, 45.0-110.0 mm long including stalk, 7.5-14.0 mm wide; stalk usually curved, 15.0-50.0 mm long, 1.2-2.5 mm wide, with basal attachment to stem 1.4-3.5 mm in diameter. Apex truncate, 1.8-3.2 mm in diameter; apical orifice central, circular, 0.8-1.5 mm in diameter, sometimes slightly depressed below apical rim. Gall cavity fusiform, 40.0-60.0 m…	Australia	(Gullan 1984)	1984	No
Hemiptera	Eriococcidae	Apiomorpha	Apiomorpha pedunculata	Eucalyptus camaldulensis	Galling	Female gall: "Mature gall large, fusiform, pedunculate, 45.0-110.0 mm long including stalk, 7.5-14.0 mm wide; stalk usually curved, 15.0-50.0 mm long, 1.2-2.5 mm wide, with basal attachment to stem 1.4-3.5 mm in diameter. Apex truncate, 1.8-3.2 mm in diameter; apical orifice central, circular, 0.8-1.5 mm in diameter, sometimes slightly depressed below apical rim. Gall cavity fusiform, 40.0-60.0 m…	Australia	(Gullan 1984)	1984	No
Hemiptera	Eriococcidae	Apiomorpha	Apiomorpha pedunculata	Eucalyptus crebra	Galling	Female gall: "Mature gall large, fusiform, pedunculate, 45.0-110.0 mm long including stalk, 7.5-14.0 mm wide; stalk usually curved, 15.0-50.0 mm long, 1.2-2.5 mm wide, with basal attachment to stem 1.4-3.5 mm in diameter. Apex truncate, 1.8-3.2 mm in diameter; apical orifice central, circular, 0.8-1.5 mm in diameter, sometimes slightly depressed below apical rim. Gall cavity fusiform, 40.0-60.0 m…	Queensland; Australia	(Gullan 1984)	1984	No
Hemiptera	Eriococcidae	Apiomorpha	Apiomorpha pedunculata	Eucalyptus leptophylla	Galling			(Szent-Ivany and Womersley 1962)	1962	No
Hemiptera	Eriococcidae	Apiomorpha	Apiomorpha pedunculata	Eucalyptus moluccana	Galling			(LeBreton and Vaarwerk 1993)	1993	No
Hemiptera	Eriococcidae	Apiomorpha	Apiomorpha pedunculata	Eucalyptus notabilis	Galling			(LeBreton and Vaarwerk 1993)	1993	No
Hemiptera	Eriococcidae	Apiomorpha	Apiomorpha pedunculata	Eucalyptus propinqua	Galling	Female gall: "Mature gall large, fusiform, pedunculate, 45.0-110.0 mm long including stalk, 7.5-14.0 mm wide; stalk usually curved, 15.0-50.0 mm long, 1.2-2.5 mm wide, with basal attachment to stem 1.4-3.5 mm in diameter. Apex truncate, 1.8-3.2 mm in diameter; apical orifice central, circular, 0.8-1.5 mm in diameter, sometimes slightly depressed below apical rim. Gall cavity fusiform, 40.0-60.0 m…	Australia	(Gullan 1984)	1984	No
Hemiptera	Eriococcidae	Apiomorpha	Apiomorpha pedunculata	Eucalyptus punctata	Galling	Female gall: "Mature gall large, fusiform, pedunculate, 45.0-110.0 mm long including stalk, 7.5-14.0 mm wide; stalk usually curved, 15.0-50.0 mm long, 1.2-2.5 mm wide, with basal attachment to stem 1.4-3.5 mm in diameter. Apex truncate, 1.8-3.2 mm in diameter; apical orifice central, circular, 0.8-1.5 mm in diameter, sometimes slightly depressed below apical rim. Gall cavity fusiform, 40.0-60.0 m…	New South Wales; Australia	(Gullan 1984)	1984	No
Hemiptera	Eriococcidae	Apiomorpha	Apiomorpha pedunculata	Eucalyptus resinifera	Galling	Female gall: "Mature gall large, fusiform, pedunculate, 45.0-110.0 mm long including stalk, 7.5-14.0 mm wide; stalk usually curved, 15.0-50.0 mm long, 1.2-2.5 mm wide, with basal attachment to stem 1.4-3.5 mm in diameter. Apex truncate, 1.8-3.2 mm in diameter; apical orifice central, circular, 0.8-1.5 mm in diameter, sometimes slightly depressed below apical rim. Gall cavity fusiform, 40.0-60.0 m…	New South Wales; Australia	(Gullan 1984)	1984	No
Hemiptera	Eriococcidae	Apiomorpha	Apiomorpha pedunculata	Eucalyptus saligna	Galling	Female gall: "Mature gall large, fusiform, pedunculate, 45.0-110.0 mm long including stalk, 7.5-14.0 mm wide; stalk usually curved, 15.0-50.0 mm long, 1.2-2.5 mm wide, with basal attachment to stem 1.4-3.5 mm in diameter. Apex truncate, 1.8-3.2 mm in diameter; apical orifice central, circular, 0.8-1.5 mm in diameter, sometimes slightly depressed below apical rim. Gall cavity fusiform, 40.0-60.0 m…	New South Wales; Australia	(Gullan 1984)	1984	No
Hemiptera	Eriococcidae	Apiomorpha	Apiomorpha pedunculata	Eucalyptus siderophloia	Galling	Female gall: "Mature gall large, fusiform, pedunculate, 45.0-110.0 mm long including stalk, 7.5-14.0 mm wide; stalk usually curved, 15.0-50.0 mm long, 1.2-2.5 mm wide, with basal attachment to stem 1.4-3.5 mm in diameter. Apex truncate, 1.8-3.2 mm in diameter; apical orifice central, circular, 0.8-1.5 mm in diameter, sometimes slightly depressed below apical rim. Gall cavity fusiform, 40.0-60.0 m…	Australia	(Gullan 1984)	1984	No
Hemiptera	Eriococcidae	Apiomorpha	Apiomorpha pedunculata	Eucalyptus tereticornis	Galling	Female gall: "Mature gall large, fusiform, pedunculate, 45.0-110.0 mm long including stalk, 7.5-14.0 mm wide; stalk usually curved, 15.0-50.0 mm long, 1.2-2.5 mm wide, with basal attachment to stem 1.4-3.5 mm in diameter. Apex truncate, 1.8-3.2 mm in diameter; apical orifice central, circular, 0.8-1.5 mm in diameter, sometimes slightly depressed below apical rim. Gall cavity fusiform, 40.0-60.0 m…	Queensland (Australia), Papua New Guinea	(Gullan 1984)	1984	No
Hemiptera	Eriococcidae	Apiomorpha	Apiomorpha pedunculata	Eucalyptus viminalis	Galling	Female gall: "Mature gall large, fusiform, pedunculate, 45.0-110.0 mm long including stalk, 7.5-14.0 mm wide; stalk usually curved, 15.0-50.0 mm long, 1.2-2.5 mm wide, with basal attachment to stem 1.4-3.5 mm in diameter. Apex truncate, 1.8-3.2 mm in diameter; apical orifice central, circular, 0.8-1.5 mm in diameter, sometimes slightly depressed below apical rim. Gall cavity fusiform, 40.0-60.0 m…	Australia	(Gullan 1984)	1984	No
Hemiptera	Eriococcidae	Apiomorpha	Apiomorpha penduculata	Eucalyptus spp.	Galling	Torpedo-shaped galls	Tropical to temperate regions of Australia	(Jones et al. 2015)	2015	Yes
Hemiptera	Eriococcidae	Apiomorpha	Apiomorpha pharetrata	Eucalyptus amygdalina	Galling	Female gall: "Mature gall fusiform to ellipsoidal, rarely cylindrical, sometimes ribbed, 5.5-24.0 mm long, 4.0-9.5 mm wide, usually widest medially, sessile with basal attachment 2.0-5.5 mm in diameter. Apex rounded to truncate, if truncate 1.5-2.5 mm in diameter but without a raised, outer rim; apical orifice mostly circular, 0.25-0.50 mm in diameter, sometimes in slight depression, with orifice…	Australia	(Gullan 1984)	1984	Yes
Hemiptera	Eriococcidae	Apiomorpha	Apiomorpha pharetrata	Eucalyptus baxteri	Galling	Female gall: "Mature gall fusiform to ellipsoidal, rarely cylindrical, sometimes ribbed, 5.5-24.0 mm long, 4.0-9.5 mm wide, usually widest medially, sessile with basal attachment 2.0-5.5 mm in diameter. Apex rounded to truncate, if truncate 1.5-2.5 mm in diameter but without a raised, outer rim; apical orifice mostly circular, 0.25-0.50 mm in diameter, sometimes in slight depression, with orifice…	South Australia, Victoria; Australia	(Gullan 1984)	1984	Yes
Hemiptera	Eriococcidae	Apiomorpha	Apiomorpha pharetrata	Eucalyptus capitellata	Galling	Female gall: "Mature gall fusiform to ellipsoidal, rarely cylindrical, sometimes ribbed, 5.5-24.0 mm long, 4.0-9.5 mm wide, usually widest medially, sessile with basal attachment 2.0-5.5 mm in diameter. Apex rounded to truncate, if truncate 1.5-2.5 mm in diameter but without a raised, outer rim; apical orifice mostly circular, 0.25-0.50 mm in diameter, sometimes in slight depression, with orifice…	Australia	(Gullan 1984)	1984	No
Hemiptera	Eriococcidae	Apiomorpha	Apiomorpha pharetrata	Eucalyptus cosmophylla	Galling		South Australia; Australia	(Brown 1967)	1967	No
Hemiptera	Eriococcidae	Apiomorpha	Apiomorpha pharetrata	Eucalyptus globoidea	Galling	Female gall: "Mature gall fusiform to ellipsoidal, rarely cylindrical, sometimes ribbed, 5.5-24.0 mm long, 4.0-9.5 mm wide, usually widest medially, sessile with basal attachment 2.0-5.5 mm in diameter. Apex rounded to truncate, if truncate 1.5-2.5 mm in diameter but without a raised, outer rim; apical orifice mostly circular, 0.25-0.50 mm in diameter, sometimes in slight depression, with orifice…	Victoria; Australia	(Gullan 1984)	1984	No
Hemiptera	Eriococcidae	Apiomorpha	Apiomorpha pharetrata	Eucalyptus gummifera	Galling	Female gall: "Mature gall fusiform to ellipsoidal, rarely cylindrical, sometimes ribbed, 5.5-24.0 mm long, 4.0-9.5 mm wide, usually widest medially, sessile with basal attachment 2.0-5.5 mm in diameter. Apex rounded to truncate, if truncate 1.5-2.5 mm in diameter but without a raised, outer rim; apical orifice mostly circular, 0.25-0.50 mm in diameter, sometimes in slight depression, with orifice…	Australia	(Gullan 1984)	1984	No
Hemiptera	Eriococcidae	Apiomorpha	Apiomorpha pharetrata	Eucalyptus imitans	Galling		New South Wales; Australia	(Cook and Gullan 2008)	2008	No
Hemiptera	Eriococcidae	Apiomorpha	Apiomorpha pharetrata	Eucalyptus ligustrina	Galling			(LeBreton and Vaarwerk 1993)	1993	No
Hemiptera	Eriococcidae	Apiomorpha	Apiomorpha pharetrata	Eucalyptus macrorhyncha	Galling	Female gall: "Mature gall fusiform to ellipsoidal, rarely cylindrical, sometimes ribbed, 5.5-24.0 mm long, 4.0-9.5 mm wide, usually widest medially, sessile with basal attachment 2.0-5.5 mm in diameter. Apex rounded to truncate, if truncate 1.5-2.5 mm in diameter but without a raised, outer rim; apical orifice mostly circular, 0.25-0.50 mm in diameter, sometimes in slight depression, with orifice…	New South Wales, Victoria; Australia	(Gullan 1984)	1984	Yes
Hemiptera	Eriococcidae	Apiomorpha	Apiomorpha pharetrata	Eucalyptus oblonga	Galling			(LeBreton and Vaarwerk 1993)	1993	No
Hemiptera	Eriococcidae	Apiomorpha	Apiomorpha pharetrata	Eucalyptus pauciflora	Galling	Female gall: "Mature gall fusiform to ellipsoidal, rarely cylindrical, sometimes ribbed, 5.5-24.0 mm long, 4.0-9.5 mm wide, usually widest medially, sessile with basal attachment 2.0-5.5 mm in diameter. Apex rounded to truncate, if truncate 1.5-2.5 mm in diameter but without a raised, outer rim; apical orifice mostly circular, 0.25-0.50 mm in diameter, sometimes in slight depression, with orifice…	Australia	(Gullan 1984)	1984	No
Hemiptera	Eriococcidae	Apiomorpha	Apiomorpha pharetrata	Eucalyptus pilularis	Galling	Female gall: "Mature gall fusiform to ellipsoidal, rarely cylindrical, sometimes ribbed, 5.5-24.0 mm long, 4.0-9.5 mm wide, usually widest medially, sessile with basal attachment 2.0-5.5 mm in diameter. Apex rounded to truncate, if truncate 1.5-2.5 mm in diameter but without a raised, outer rim; apical orifice mostly circular, 0.25-0.50 mm in diameter, sometimes in slight depression, with orifice…	Australia	(Gullan 1984)	1984	No
Hemiptera	Eriococcidae	Apiomorpha	Apiomorpha pharetrata	Eucalyptus piperita	Galling	Female gall: "Mature gall fusiform to ellipsoidal, rarely cylindrical, sometimes ribbed, 5.5-24.0 mm long, 4.0-9.5 mm wide, usually widest medially, sessile with basal attachment 2.0-5.5 mm in diameter. Apex rounded to truncate, if truncate 1.5-2.5 mm in diameter but without a raised, outer rim; apical orifice mostly circular, 0.25-0.50 mm in diameter, sometimes in slight depression, with orifice…	Australia	(Gullan 1984)	1984	No
Hemiptera	Eriococcidae	Apiomorpha	Apiomorpha pharetrata	Eucalyptus rubida	Galling	Female gall: "Mature gall fusiform to ellipsoidal, rarely cylindrical, sometimes ribbed, 5.5-24.0 mm long, 4.0-9.5 mm wide, usually widest medially, sessile with basal attachment 2.0-5.5 mm in diameter. Apex rounded to truncate, if truncate 1.5-2.5 mm in diameter but without a raised, outer rim; apical orifice mostly circular, 0.25-0.50 mm in diameter, sometimes in slight depression, with orifice…	Australia	(Gullan 1984)	1984	No
Hemiptera	Eriococcidae	Apiomorpha	Apiomorpha pharetrata	Eucalyptus sieberi	Galling	Female gall: "Mature gall fusiform to ellipsoidal, rarely cylindrical, sometimes ribbed, 5.5-24.0 mm long, 4.0-9.5 mm wide, usually widest medially, sessile with basal attachment 2.0-5.5 mm in diameter. Apex rounded to truncate, if truncate 1.5-2.5 mm in diameter but without a raised, outer rim; apical orifice mostly circular, 0.25-0.50 mm in diameter, sometimes in slight depression, with orifice…	Australia	(Gullan 1984)	1984	No
Hemiptera	Eriococcidae	Apiomorpha	Apiomorpha pileata	Eucalyptus spp.	Galling	Oval, acorn-like galls, sometimes covered with waxy secretions	Tropical to temperate regions of Australia	(Jones et al. 2015)	2015	No
Hemiptera	Eriococcidae	Apiomorpha	Apiomorpha pileata	Eucalyptus sp.	Galling	Female gall: "Mature gall ovoid to ellipsoidal with truncate apex, 16.0-35.0 mm long, 7.5-21.0 mm wide, sessile, dependent or erect, with basal attachment 3.0-8.0 mm in diameter. Apex distinctly truncate, elliptical, 3.3-11.0 mm by 1.3-9.0 mm at greatest dimensions, divided in half widthwise by a V-shaped cleft in which orifice lies; apical orifice slit-like to elliptical, 3.0-4.5 mm long by 0.2-…	Australia	(Gullan 1984)	1984	No
Hemiptera	Eriococcidae	Apiomorpha	Apiomorpha pileata	Eucalyptus acmenoides	Galling	Female gall: "Mature gall ovoid to ellipsoidal with truncate apex, 16.0-35.0 mm long, 7.5-21.0 mm wide, sessile, dependent or erect, with basal attachment 3.0-8.0 mm in diameter. Apex distinctly truncate, elliptical, 3.3-11.0 mm by 1.3-9.0 mm at greatest dimensions, divided in half widthwise by a V-shaped cleft in which orifice lies; apical orifice slit-like to elliptical, 3.0-4.5 mm long by 0.2-…	New South Wales; Australia	(Gullan 1984)	1984	No
Hemiptera	Eriococcidae	Apiomorpha	Apiomorpha pileata	Eucalyptus agglomerata	Galling			(LeBreton and Vaarwerk 1993)	1993	No
Hemiptera	Eriococcidae	Apiomorpha	Apiomorpha pileata	Eucalyptus amygdalina	Galling	Female gall: "Mature gall ovoid to ellipsoidal with truncate apex, 16.0-35.0 mm long, 7.5-21.0 mm wide, sessile, dependent or erect, with basal attachment 3.0-8.0 mm in diameter. Apex distinctly truncate, elliptical, 3.3-11.0 mm by 1.3-9.0 mm at greatest dimensions, divided in half widthwise by a V-shaped cleft in which orifice lies; apical orifice slit-like to elliptical, 3.0-4.5 mm long by 0.2-…	Australia	(Gullan 1984)	1984	No
Hemiptera	Eriococcidae	Apiomorpha	Apiomorpha pileata	Eucalyptus blaxlandii	Galling			(LeBreton and Vaarwerk 1993)	1993	No
Hemiptera	Eriococcidae	Apiomorpha	Apiomorpha pileata	Eucalyptus burgessiana	Galling			(LeBreton and Vaarwerk 1993)	1993	No
Hemiptera	Eriococcidae	Apiomorpha	Apiomorpha pileata	Eucalyptus camfieldii	Galling	Female gall: "Mature gall ovoid to ellipsoidal with truncate apex, 16.0-35.0 mm long, 7.5-21.0 mm wide, sessile, dependent or erect, with basal attachment 3.0-8.0 mm in diameter. Apex distinctly truncate, elliptical, 3.3-11.0 mm by 1.3-9.0 mm at greatest dimensions, divided in half widthwise by a V-shaped cleft in which orifice lies; apical orifice slit-like to elliptical, 3.0-4.5 mm long by 0.2-…	Australia	(Gullan 1984)	1984	No
Hemiptera	Eriococcidae	Apiomorpha	Apiomorpha pileata	Eucalyptus consideniana	Galling	Female gall: "Mature gall ovoid to ellipsoidal with truncate apex, 16.0-35.0 mm long, 7.5-21.0 mm wide, sessile, dependent or erect, with basal attachment 3.0-8.0 mm in diameter. Apex distinctly truncate, elliptical, 3.3-11.0 mm by 1.3-9.0 mm at greatest dimensions, divided in half widthwise by a V-shaped cleft in which orifice lies; apical orifice slit-like to elliptical, 3.0-4.5 mm long by 0.2-…	Victoria; Australia	(Gullan 1984)	1984	No
Hemiptera	Eriococcidae	Apiomorpha	Apiomorpha pileata	Eucalyptus dendromorpha	Galling			(LeBreton and Vaarwerk 1993)	1993	No
Hemiptera	Eriococcidae	Apiomorpha	Apiomorpha pileata	Eucalyptus globoidea	Galling	Female gall: "Mature gall ovoid to ellipsoidal with truncate apex, 16.0-35.0 mm long, 7.5-21.0 mm wide, sessile, dependent or erect, with basal attachment 3.0-8.0 mm in diameter. Apex distinctly truncate, elliptical, 3.3-11.0 mm by 1.3-9.0 mm at greatest dimensions, divided in half widthwise by a V-shaped cleft in which orifice lies; apical orifice slit-like to elliptical, 3.0-4.5 mm long by 0.2-…	Victoria; Australia	(Gullan 1984)	1984	No
Hemiptera	Eriococcidae	Apiomorpha	Apiomorpha pileata	Eucalyptus gregsoniana	Galling			(LeBreton and Vaarwerk 1993)	1993	No
Hemiptera	Eriococcidae	Apiomorpha	Apiomorpha pileata	Eucalyptus haemastoma	Galling	Female gall: "Mature gall ovoid to ellipsoidal with truncate apex, 16.0-35.0 mm long, 7.5-21.0 mm wide, sessile, dependent or erect, with basal attachment 3.0-8.0 mm in diameter. Apex distinctly truncate, elliptical, 3.3-11.0 mm by 1.3-9.0 mm at greatest dimensions, divided in half widthwise by a V-shaped cleft in which orifice lies; apical orifice slit-like to elliptical, 3.0-4.5 mm long by 0.2-…	Australia	(Gullan 1984)	1984	No
Hemiptera	Eriococcidae	Apiomorpha	Apiomorpha pileata	Eucalyptus ligustrina	Galling			(LeBreton and Vaarwerk 1993)	1993	No
Hemiptera	Eriococcidae	Apiomorpha	Apiomorpha pileata	Eucalyptus linearis	Galling	Female gall: "Mature gall ovoid to ellipsoidal with truncate apex, 16.0-35.0 mm long, 7.5-21.0 mm wide, sessile, dependent or erect, with basal attachment 3.0-8.0 mm in diameter. Apex distinctly truncate, elliptical, 3.3-11.0 mm by 1.3-9.0 mm at greatest dimensions, divided in half widthwise by a V-shaped cleft in which orifice lies; apical orifice slit-like to elliptical, 3.0-4.5 mm long by 0.2-…	Victoria; Australia	(Gullan 1984) (LeBreton and Vaarwerk 1993)	1984	No
Hemiptera	Eriococcidae	Apiomorpha	Apiomorpha pileata	Eucalyptus nicholii	Galling	Female gall: "Mature gall ovoid to ellipsoidal with truncate apex, 16.0-35.0 mm long, 7.5-21.0 mm wide, sessile, dependent or erect, with basal attachment 3.0-8.0 mm in diameter. Apex distinctly truncate, elliptical, 3.3-11.0 mm by 1.3-9.0 mm at greatest dimensions, divided in half widthwise by a V-shaped cleft in which orifice lies; apical orifice slit-like to elliptical, 3.0-4.5 mm long by 0.2-…	Australia	(Gullan 1984)	1984	No
Hemiptera	Eriococcidae	Apiomorpha	Apiomorpha pileata	Eucalyptus obstans	Galling			(LeBreton and Vaarwerk 1993)	1993	No
Hemiptera	Eriococcidae	Apiomorpha	Apiomorpha pileata	Eucalyptus pilligaensis	Galling	Female gall: "Mature gall ovoid to ellipsoidal with truncate apex, 16.0-35.0 mm long, 7.5-21.0 mm wide, sessile, dependent or erect, with basal attachment 3.0-8.0 mm in diameter. Apex distinctly truncate, elliptical, 3.3-11.0 mm by 1.3-9.0 mm at greatest dimensions, divided in half widthwise by a V-shaped cleft in which orifice lies; apical orifice slit-like to elliptical, 3.0-4.5 mm long by 0.2-…	New South Wales; Australia	(Gullan 1984)	1984	No
Hemiptera	Eriococcidae	Apiomorpha	Apiomorpha pileata	Eucalyptus piperita	Galling	Female gall: "Mature gall ovoid to ellipsoidal with truncate apex, 16.0-35.0 mm long, 7.5-21.0 mm wide, sessile, dependent or erect, with basal attachment 3.0-8.0 mm in diameter. Apex distinctly truncate, elliptical, 3.3-11.0 mm by 1.3-9.0 mm at greatest dimensions, divided in half widthwise by a V-shaped cleft in which orifice lies; apical orifice slit-like to elliptical, 3.0-4.5 mm long by 0.2-…	Australia	(Gullan 1984)	1984	No
Hemiptera	Eriococcidae	Apiomorpha	Apiomorpha pileata	Eucalyptus pulchella	Galling	Female gall: "Mature gall ovoid to ellipsoidal with truncate apex, 16.0-35.0 mm long, 7.5-21.0 mm wide, sessile, dependent or erect, with basal attachment 3.0-8.0 mm in diameter. Apex distinctly truncate, elliptical, 3.3-11.0 mm by 1.3-9.0 mm at greatest dimensions, divided in half widthwise by a V-shaped cleft in which orifice lies; apical orifice slit-like to elliptical, 3.0-4.5 mm long by 0.2-…	Australia	(Gullan 1984)	1984	No
Hemiptera	Eriococcidae	Apiomorpha	Apiomorpha pileata	Eucalyptus racemosa	Galling	Female gall: "Mature gall ovoid to ellipsoidal with truncate apex, 16.0-35.0 mm long, 7.5-21.0 mm wide, sessile, dependent or erect, with basal attachment 3.0-8.0 mm in diameter. Apex distinctly truncate, elliptical, 3.3-11.0 mm by 1.3-9.0 mm at greatest dimensions, divided in half widthwise by a V-shaped cleft in which orifice lies; apical orifice slit-like to elliptical, 3.0-4.5 mm long by 0.2-…	Australia	(Gullan 1984)	1984	No
Hemiptera	Eriococcidae	Apiomorpha	Apiomorpha pileata	Eucalyptus radiata	Galling	Female gall: "Mature gall ovoid to ellipsoidal with truncate apex, 16.0-35.0 mm long, 7.5-21.0 mm wide, sessile, dependent or erect, with basal attachment 3.0-8.0 mm in diameter. Apex distinctly truncate, elliptical, 3.3-11.0 mm by 1.3-9.0 mm at greatest dimensions, divided in half widthwise by a V-shaped cleft in which orifice lies; apical orifice slit-like to elliptical, 3.0-4.5 mm long by 0.2-…	Victoria; Australia	(Gullan 1984) (LeBreton and Vaarwerk 1993)	1984	Yes
Hemiptera	Eriococcidae	Apiomorpha	Apiomorpha pileata	Eucalyptus regnans	Galling	Female gall: "Mature gall ovoid to ellipsoidal with truncate apex, 16.0-35.0 mm long, 7.5-21.0 mm wide, sessile, dependent or erect, with basal attachment 3.0-8.0 mm in diameter. Apex distinctly truncate, elliptical, 3.3-11.0 mm by 1.3-9.0 mm at greatest dimensions, divided in half widthwise by a V-shaped cleft in which orifice lies; apical orifice slit-like to elliptical, 3.0-4.5 mm long by 0.2-…	Australia	(Gullan 1984)	1984	No
Hemiptera	Eriococcidae	Apiomorpha	Apiomorpha pileata	Eucalyptus robusta	Galling	Female gall: "Mature gall ovoid to ellipsoidal with truncate apex, 16.0-35.0 mm long, 7.5-21.0 mm wide, sessile, dependent or erect, with basal attachment 3.0-8.0 mm in diameter. Apex distinctly truncate, elliptical, 3.3-11.0 mm by 1.3-9.0 mm at greatest dimensions, divided in half widthwise by a V-shaped cleft in which orifice lies; apical orifice slit-like to elliptical, 3.0-4.5 mm long by 0.2-…	New South Wales; Australia	(Gullan 1984)	1984	No
Hemiptera	Eriococcidae	Apiomorpha	Apiomorpha pileata	Eucalyptus sclerophylla	Galling			(LeBreton and Vaarwerk 1993)	1993	No
Hemiptera	Eriococcidae	Apiomorpha	Apiomorpha pileata	Eucalyptus sieberi	Galling	Female gall: "Mature gall ovoid to ellipsoidal with truncate apex, 16.0-35.0 mm long, 7.5-21.0 mm wide, sessile, dependent or erect, with basal attachment 3.0-8.0 mm in diameter. Apex distinctly truncate, elliptical, 3.3-11.0 mm by 1.3-9.0 mm at greatest dimensions, divided in half widthwise by a V-shaped cleft in which orifice lies; apical orifice slit-like to elliptical, 3.0-4.5 mm long by 0.2-…	Victoria; Australia	(Gullan 1984) (LeBreton and Vaarwerk 1993)	1984	No
Hemiptera	Eriococcidae	Apiomorpha	Apiomorpha pileata	Eucalyptus sieberiana	Galling	Female gall: "Mature gall ovoid to ellipsoidal with truncate apex, 16.0-35.0 mm long, 7.5-21.0 mm wide, sessile, dependent or erect, with basal attachment 3.0-8.0 mm in diameter. Apex distinctly truncate, elliptical, 3.3-11.0 mm by 1.3-9.0 mm at greatest dimensions, divided in half widthwise by a V-shaped cleft in which orifice lies; apical orifice slit-like to elliptical, 3.0-4.5 mm long by 0.2-…	New South Wales; Australia	(Gullan 1984) (LeBreton and Vaarwerk 1993)	1984	No
Hemiptera	Eriococcidae	Apiomorpha	Apiomorpha pileata	Eucalyptus tereticornis	Galling	Female gall: "Mature gall ovoid to ellipsoidal with truncate apex, 16.0-35.0 mm long, 7.5-21.0 mm wide, sessile, dependent or erect, with basal attachment 3.0-8.0 mm in diameter. Apex distinctly truncate, elliptical, 3.3-11.0 mm by 1.3-9.0 mm at greatest dimensions, divided in half widthwise by a V-shaped cleft in which orifice lies; apical orifice slit-like to elliptical, 3.0-4.5 mm long by 0.2-…	Australia	(Gullan 1984)	1984	No
Hemiptera	Eriococcidae	Apiomorpha	Apiomorpha pileata	Eucalyptus umbra	Galling	Female gall: "Mature gall ovoid to ellipsoidal with truncate apex, 16.0-35.0 mm long, 7.5-21.0 mm wide, sessile, dependent or erect, with basal attachment 3.0-8.0 mm in diameter. Apex distinctly truncate, elliptical, 3.3-11.0 mm by 1.3-9.0 mm at greatest dimensions, divided in half widthwise by a V-shaped cleft in which orifice lies; apical orifice slit-like to elliptical, 3.0-4.5 mm long by 0.2-…	New South Wales; Australia	(Gullan 1984)	1984	No
Hemiptera	Eriococcidae	Apiomorpha	Apiomorpha pileata	Eucalyptus virgata	Galling	Female gall: "Mature gall ovoid to ellipsoidal with truncate apex, 16.0-35.0 mm long, 7.5-21.0 mm wide, sessile, dependent or erect, with basal attachment 3.0-8.0 mm in diameter. Apex distinctly truncate, elliptical, 3.3-11.0 mm by 1.3-9.0 mm at greatest dimensions, divided in half widthwise by a V-shaped cleft in which orifice lies; apical orifice slit-like to elliptical, 3.0-4.5 mm long by 0.2-…	Australia	(Gullan 1984)	1984	No
Hemiptera	Eriococcidae	Apiomorpha	Apiomorpha pomaphora	Eucalyptus eudesmioides	Galling	Female gall: "Mature gall ellipsoidal to ovoid, apically truncate with a smooth or jagged flange and a pointed cap or operculum, 2.3-4.0 mm high, that becomes deflected or detached at maturity. Length of gall from base to apical flange 16.0-29.7 mm, maximum width 8.7-13.3 mm, sessile on stem, usually seated in slight depression with basal attachment 3.0-5.4 mm in diameter. Truncate gall apex 5.3-…	Western Australia; Australia	(Gullan and Jones 1989)	1989	Yes
Hemiptera	Eriococcidae	Apiomorpha	Apiomorpha pomaphora	Eucalyptus gittinsii	Galling	Female gall: "Mature gall ellipsoidal to ovoid, apically truncate with a smooth or jagged flange and a pointed cap or operculum, 2.3-4.0 mm high, that becomes deflected or detached at maturity. Length of gall from base to apical flange 16.0-29.7 mm, maximum width 8.7-13.3 mm, sessile on stem, usually seated in slight depression with basal attachment 3.0-5.4 mm in diameter. Truncate gall apex 5.3-…	Western Australia; Australia	(Gullan and Jones 1989)	1989	No
Hemiptera	Eriococcidae	Apiomorpha	Apiomorpha regularis	Eucalyptus decipiens	Galling	Female gall: "Mature gall large, fusiform, often pedunculate, 32.0-54.0 mm long, including stalk if present, 11.0-19.0 mm wide; stalk up to 15.0 mm long, 1.0-3.0 mm in diameter, with basal attachment 2.0-4.0 mm in diameter. Apex small, usually truncate, 1.5-2.8 mm in diameter, with rim surrounding apical orifice produced by loss of apical cap or operculum; apical orifice circular, 0.5-1.9 mm in d…	Australia	(Gullan 1984)	1984	Yes
Hemiptera	Eriococcidae	Apiomorpha	Apiomorpha regularis	Eucalyptus foecunda	Galling	Female gall: "Mature gall large, fusiform, often pedunculate, 32.0-54.0 mm long, including stalk if present, 11.0-19.0 mm wide; stalk up to 15.0 mm long, 1.0-3.0 mm in diameter, with basal attachment 2.0-4.0 mm in diameter. Apex small, usually truncate, 1.5-2.8 mm in diameter, with rim surrounding apical orifice produced by loss of apical cap or operculum; apical orifice circular, 0.5-1.9 mm in d…	New South Wales, South Australia; Australia	(Gullan 1984)	1984	No
Hemiptera	Eriococcidae	Apiomorpha	Apiomorpha regularis	Eucalyptus incrassata	Galling	Female gall: "Mature gall large, fusiform, often pedunculate, 32.0-54.0 mm long, including stalk if present, 11.0-19.0 mm wide; stalk up to 15.0 mm long, 1.0-3.0 mm in diameter, with basal attachment 2.0-4.0 mm in diameter. Apex small, usually truncate, 1.5-2.8 mm in diameter, with rim surrounding apical orifice produced by loss of apical cap or operculum; apical orifice circular, 0.5-1.9 mm in d…	New South Wales; Australia	(Gullan 1984)	1984	Yes
Hemiptera	Eriococcidae	Apiomorpha	Apiomorpha regularis	Eucalyptus oleosa	Galling	Female gall: "Mature gall large, fusiform, often pedunculate, 32.0-54.0 mm long, including stalk if present, 11.0-19.0 mm wide; stalk up to 15.0 mm long, 1.0-3.0 mm in diameter, with basal attachment 2.0-4.0 mm in diameter. Apex small, usually truncate, 1.5-2.8 mm in diameter, with rim surrounding apical orifice produced by loss of apical cap or operculum; apical orifice circular, 0.5-1.9 mm in d…	New South Wales; Australia	(Gullan 1984)	1984	No
Hemiptera	Eriococcidae	Apiomorpha	Apiomorpha regularis	Eucalyptus salmonophloia	Galling	Female gall: "Mature gall large, fusiform, often pedunculate, 32.0-54.0 mm long, including stalk if present, 11.0-19.0 mm wide; stalk up to 15.0 mm long, 1.0-3.0 mm in diameter, with basal attachment 2.0-4.0 mm in diameter. Apex small, usually truncate, 1.5-2.8 mm in diameter, with rim surrounding apical orifice produced by loss of apical cap or operculum; apical orifice circular, 0.5-1.9 mm in d…	Western Australia; Australia	(Gullan 1984)	1984	No
Hemiptera	Eriococcidae	Apiomorpha	Apiomorpha regularis	Eucalyptus socialis	Galling	Female gall: "Mature gall large, fusiform, often pedunculate, 32.0-54.0 mm long, including stalk if present, 11.0-19.0 mm wide; stalk up to 15.0 mm long, 1.0-3.0 mm in diameter, with basal attachment 2.0-4.0 mm in diameter. Apex small, usually truncate, 1.5-2.8 mm in diameter, with rim surrounding apical orifice produced by loss of apical cap or operculum; apical orifice circular, 0.5-1.9 mm in d…	New South Wales, Northern Territory; Australia	(Gullan 1984)	1984	No
Hemiptera	Eriococcidae	Apiomorpha	Apiomorpha rosaeformis	Eucalyptus sp.	Galling	Female gall: "Mature gall of female cylindrical to fusiform, slender, 11.0-17.0 mm long, 2.2-3.5 mm wide, widest near apical end, sessile with basal attachment to leaf 1.0-2.2 mm in diameter. Apex truncate, 1.0-2.0 mm in diameter; apical orifice circular, 0.2-0.3 mm in diameter, with serrate or crenate rim. Gall cavity fusiform. Dry gall dark reddish brown to purplish black in colour, slightly wr…	Australia	(Gullan 1984)	1984	Yes
Hemiptera	Eriococcidae	Apiomorpha	Apiomorpha rosaeformis	Eucalyptus capitellata	Galling	Female gall: "Mature gall of female cylindrical to fusiform, slender, 11.0-17.0 mm long, 2.2-3.5 mm wide, widest near apical end, sessile with basal attachment to leaf 1.0-2.2 mm in diameter. Apex truncate, 1.0-2.0 mm in diameter; apical orifice circular, 0.2-0.3 mm in diameter, with serrate or crenate rim. Gall cavity fusiform. Dry gall dark reddish brown to purplish black in colour, slightly wr…	Australia	(Gullan 1984)	1984	No
Hemiptera	Eriococcidae	Apiomorpha	Apiomorpha rosaeformis	Eucalyptus crebra	Galling	Female gall: "Mature gall of female cylindrical to fusiform, slender, 11.0-17.0 mm long, 2.2-3.5 mm wide, widest near apical end, sessile with basal attachment to leaf 1.0-2.2 mm in diameter. Apex truncate, 1.0-2.0 mm in diameter; apical orifice circular, 0.2-0.3 mm in diameter, with serrate or crenate rim. Gall cavity fusiform. Dry gall dark reddish brown to purplish black in colour, slightly wr…	Australia	(Gullan 1984)	1984	No
Hemiptera	Eriococcidae	Apiomorpha	Apiomorpha sessilis	Eucalyptus sp.	Galling	Female gall: "Mature gall cylindrical, sessile, surrounded basally and partially concealed by swollen stem tissue; exposed part of gall 2.0-8.0 mm long, 5.0-9.0 mm wide. Hypertrophied stem varying in length from 15.0 to 50.0 mm; stem swelling confined to side on which insect feeds. Apex of gall truncate, circular, with rim crenulate owing to partial fragmentation by 4-7 fissures radiating from or…	Australia	(Gullan 1984)	1984	No
Hemiptera	Eriococcidae	Apiomorpha	Apiomorpha sessilis	Eucalyptus agglomerata	Galling			(LeBreton and Vaarwerk 1993) (Mills et al 2010)	1993	No
Hemiptera	Eriococcidae	Apiomorpha	Apiomorpha sessilis	Eucalyptus conglomerata	Galling	Female gall: "Mature gall cylindrical, sessile, surrounded basally and partially concealed by swollen stem tissue; exposed part of gall 2.0-8.0 mm long, 5.0-9.0 mm wide. Hypertrophied stem varying in length from 15.0 to 50.0 mm; stem swelling confined to side on which insect feeds. Apex of gall truncate, circular, with rim crenulate owing to partial fragmentation by 4-7 fissures radiating from or…	Queensland; Australia	(Gullan 1984)	1984	No
Hemiptera	Eriococcidae	Apiomorpha	Apiomorpha sessilis	Eucalyptus eugenioides	Galling			(LeBreton and Vaarwerk 1993)	1993	No
Hemiptera	Eriococcidae	Apiomorpha	Apiomorpha sessilis	Eucalyptus globoidea	Galling	Female gall: "Mature gall cylindrical, sessile, surrounded basally and partially concealed by swollen stem tissue; exposed part of gall 2.0-8.0 mm long, 5.0-9.0 mm wide. Hypertrophied stem varying in length from 15.0 to 50.0 mm; stem swelling confined to side on which insect feeds. Apex of gall truncate, circular, with rim crenulate owing to partial fragmentation by 4-7 fissures radiating from or…	Victoria; Australia	(Gullan 1984)	1984	Yes
Hemiptera	Eriococcidae	Apiomorpha	Apiomorpha sessilis	Eucalyptus ligustrina	Galling			(LeBreton and Vaarwerk 1993)	1993	No
Hemiptera	Eriococcidae	Apiomorpha	Apiomorpha sessilis	Eucalyptus macrorhyncha	Galling		New South Wales; Australia	(Mills 2010)	2010	No
Hemiptera	Eriococcidae	Apiomorpha	Apiomorpha sessilis	Eucalyptus oblonga	Galling	Female gall: "Mature gall cylindrical, sessile, surrounded basally and partially concealed by swollen stem tissue; exposed part of gall 2.0-8.0 mm long, 5.0-9.0 mm wide. Hypertrophied stem varying in length from 15.0 to 50.0 mm; stem swelling confined to side on which insect feeds. Apex of gall truncate, circular, with rim crenulate owing to partial fragmentation by 4-7 fissures radiating from or…	Australia	(Gullan 1984) (Mills et al 2010)	1984	No
Hemiptera	Eriococcidae	Apiomorpha	Apiomorpha sessilis	Eucalyptus pilularis	Galling		New South Wales; Australia	(Mills 2010)	2010	No
Hemiptera	Eriococcidae	Apiomorpha	Apiomorpha sessilis	Eucalyptus rossii	Galling		Australian Capital Territory; Australia	(Mills 2010)	2010	No
Hemiptera	Eriococcidae	Apiomorpha	Apiomorpha sloanei	Eucalyptus drepanophylla	Galling	Female gall: "Mature gall fusiform, twig-like, 24.0-90.0 mm long, 4.0-9.0 mm wide, widest either at middle or near apex, sessile with relatively broad basal attachment, 2.0-10.0 mm wide; projecting at 45-90" to long axis of stem. Apex truncate, 3.0-5.0 mm wide, with irregular bifid or star-shaped flange composed of 2-4 triangular wedges, projecting either upwards or at about 90" to longitudinal a…	Queensland; Australia	(Gullan 1984)	1984	No
Hemiptera	Eriococcidae	Apiomorpha	Apiomorpha sloanei	Eucalyptus sideroxylon	Galling			(LeBreton and Vaarwerk 1993)	1993	No
Hemiptera	Eriococcidae	Apiomorpha	Apiomorpha sp. 1	Eucalyptus saligna	Piercing-and-sucking	Pierces twigs	New South Wales; Australia	(Moore 1972)	1972	No
Hemiptera	Eriococcidae	Apiomorpha	Apiomorpha spinifer	Eucalyptus baxteri	Galling	Female gall: "Mature gall cylindrical to fusiform, 6.0-13.0 mm long, 2.0-6.5 mm wide, usually widest medially, sessile with basal attachment to leaf 1.2-3.5 mm in diameter. Apex truncate, 1.0-1.9 mm in diameter, often light brown in colour, with outer rim usually raised; apical orifice mostly circular, 0.2-0.4 mm in diameter, usually depressed below outer rim with orifice surrounded by serrate or…	South Australia, Victoria; Australia	(Gullan 1984)	1984	No
Hemiptera	Eriococcidae	Apiomorpha	Apiomorpha spinifer	Eucalyptus cephalocarpa	Galling	Female gall: "Mature gall cylindrical to fusiform, 6.0-13.0 mm long, 2.0-6.5 mm wide, usually widest medially, sessile with basal attachment to leaf 1.2-3.5 mm in diameter. Apex truncate, 1.0-1.9 mm in diameter, often light brown in colour, with outer rim usually raised; apical orifice mostly circular, 0.2-0.4 mm in diameter, usually depressed below outer rim with orifice surrounded by serrate or…	Victoria; Australia	(Gullan 1984)	1984	No
Hemiptera	Eriococcidae	Apiomorpha	Apiomorpha spinifer	Eucalyptus cosmophylla	Galling	Female gall: "Mature gall cylindrical to fusiform, 6.0-13.0 mm long, 2.0-6.5 mm wide, usually widest medially, sessile with basal attachment to leaf 1.2-3.5 mm in diameter. Apex truncate, 1.0-1.9 mm in diameter, often light brown in colour, with outer rim usually raised; apical orifice mostly circular, 0.2-0.4 mm in diameter, usually depressed below outer rim with orifice surrounded by serrate or…	South Australia; Australia	(Gullan 1984)	1984	No
Hemiptera	Eriococcidae	Apiomorpha	Apiomorpha spinifer	Eucalyptus delegatensis	Galling	Female gall: "Mature gall cylindrical to fusiform, 6.0-13.0 mm long, 2.0-6.5 mm wide, usually widest medially, sessile with basal attachment to leaf 1.2-3.5 mm in diameter. Apex truncate, 1.0-1.9 mm in diameter, often light brown in colour, with outer rim usually raised; apical orifice mostly circular, 0.2-0.4 mm in diameter, usually depressed below outer rim with orifice surrounded by serrate or…	Victoria; Australia	(Gullan 1984)	1984	No
Hemiptera	Eriococcidae	Apiomorpha	Apiomorpha spinifer	Eucalyptus dives	Galling	Female gall: "Mature gall cylindrical to fusiform, 6.0-13.0 mm long, 2.0-6.5 mm wide, usually widest medially, sessile with basal attachment to leaf 1.2-3.5 mm in diameter. Apex truncate, 1.0-1.9 mm in diameter, often light brown in colour, with outer rim usually raised; apical orifice mostly circular, 0.2-0.4 mm in diameter, usually depressed below outer rim with orifice surrounded by serrate or…	Victoria; Australia	(Gullan 1984)	1984	Yes
Hemiptera	Eriococcidae	Apiomorpha	Apiomorpha spinifer	Eucalyptus elata	Galling	Female gall: "Mature gall cylindrical to fusiform, 6.0-13.0 mm long, 2.0-6.5 mm wide, usually widest medially, sessile with basal attachment to leaf 1.2-3.5 mm in diameter. Apex truncate, 1.0-1.9 mm in diameter, often light brown in colour, with outer rim usually raised; apical orifice mostly circular, 0.2-0.4 mm in diameter, usually depressed below outer rim with orifice surrounded by serrate or…	Victoria; Australia	(Gullan 1984)	1984	No
Hemiptera	Eriococcidae	Apiomorpha	Apiomorpha spinifer	Eucalyptus macrorhyncha	Galling	Female gall: "Mature gall cylindrical to fusiform, 6.0-13.0 mm long, 2.0-6.5 mm wide, usually widest medially, sessile with basal attachment to leaf 1.2-3.5 mm in diameter. Apex truncate, 1.0-1.9 mm in diameter, often light brown in colour, with outer rim usually raised; apical orifice mostly circular, 0.2-0.4 mm in diameter, usually depressed below outer rim with orifice surrounded by serrate or…	New South Wales, Victoria; Australia	(Gullan 1984)	1984	No
Hemiptera	Eriococcidae	Apiomorpha	Apiomorpha spinifer	Eucalyptus moorei	Galling			(LeBreton and Vaarwerk 1993)	1993	No
Hemiptera	Eriococcidae	Apiomorpha	Apiomorpha spinifer	Eucalyptus obliqua	Galling	Female gall: "Mature gall cylindrical to fusiform, 6.0-13.0 mm long, 2.0-6.5 mm wide, usually widest medially, sessile with basal attachment to leaf 1.2-3.5 mm in diameter. Apex truncate, 1.0-1.9 mm in diameter, often light brown in colour, with outer rim usually raised; apical orifice mostly circular, 0.2-0.4 mm in diameter, usually depressed below outer rim with orifice surrounded by serrate or…	South Australia, Victoria; Australia	(Gullan 1984)	1984	No
Hemiptera	Eriococcidae	Apiomorpha	Apiomorpha spinifer	Eucalyptus pauciflora	Galling	Female gall: "Mature gall cylindrical to fusiform, 6.0-13.0 mm long, 2.0-6.5 mm wide, usually widest medially, sessile with basal attachment to leaf 1.2-3.5 mm in diameter. Apex truncate, 1.0-1.9 mm in diameter, often light brown in colour, with outer rim usually raised; apical orifice mostly circular, 0.2-0.4 mm in diameter, usually depressed below outer rim with orifice surrounded by serrate or…	Australian Capital Territory, Victoria; Australia	(Gullan 1984)	1984	No
Hemiptera	Eriococcidae	Apiomorpha	Apiomorpha spinifer	Eucalyptus radiata	Galling	Female gall: "Mature gall cylindrical to fusiform, 6.0-13.0 mm long, 2.0-6.5 mm wide, usually widest medially, sessile with basal attachment to leaf 1.2-3.5 mm in diameter. Apex truncate, 1.0-1.9 mm in diameter, often light brown in colour, with outer rim usually raised; apical orifice mostly circular, 0.2-0.4 mm in diameter, usually depressed below outer rim with orifice surrounded by serrate or…	Victoria; Australia	(Gullan 1984) (LeBreton and Vaarwerk 1993)	1984	Yes
Hemiptera	Eriococcidae	Apiomorpha	Apiomorpha spinifer	Eucalyptus regnans	Galling	Female gall: "Mature gall cylindrical to fusiform, 6.0-13.0 mm long, 2.0-6.5 mm wide, usually widest medially, sessile with basal attachment to leaf 1.2-3.5 mm in diameter. Apex truncate, 1.0-1.9 mm in diameter, often light brown in colour, with outer rim usually raised; apical orifice mostly circular, 0.2-0.4 mm in diameter, usually depressed below outer rim with orifice surrounded by serrate or…	Victoria; Australia	(Gullan 1984)	1984	Yes
Hemiptera	Eriococcidae	Apiomorpha	Apiomorpha strombylosa	Eucalyptus behriana	Galling	Female gall: "Mature gall subspheroidal, 12.0-30.0 mm long, 11.0-30.0 mm wide, sessile, attached either basally or obliquely to stem, with broad attachment 5.0-18.0 mm in diameter. Apex often distinctly truncate, sometimes depressed, with a central cone 2.0-5.0 mm high, 2.0-8.0 mm in basal diameter; apical orifice usually circular, 0.3-0.7 mm in diameter, surmounted on central cone. Gall cavity o…	Victoria; Australia	(Gullan 1984)	1984	No
Hemiptera	Eriococcidae	Apiomorpha	Apiomorpha strombylosa	Eucalyptus crebra	Galling	Female gall: "Mature gall subspheroidal, 12.0-30.0 mm long, 11.0-30.0 mm wide, sessile, attached either basally or obliquely to stem, with broad attachment 5.0-18.0 mm in diameter. Apex often distinctly truncate, sometimes depressed, with a central cone 2.0-5.0 mm high, 2.0-8.0 mm in basal diameter; apical orifice usually circular, 0.3-0.7 mm in diameter, surmounted on central cone. Gall cavity o…	New South Wales, Queensland; Australia	(Gullan 1984) (LeBreton and Vaarwerk 1993)	1984	No
Hemiptera	Eriococcidae	Apiomorpha	Apiomorpha strombylosa	Eucalyptus decipiens	Galling	Female gall: "Mature gall subspheroidal, 12.0-30.0 mm long, 11.0-30.0 mm wide, sessile, attached either basally or obliquely to stem, with broad attachment 5.0-18.0 mm in diameter. Apex often distinctly truncate, sometimes depressed, with a central cone 2.0-5.0 mm high, 2.0-8.0 mm in basal diameter; apical orifice usually circular, 0.3-0.7 mm in diameter, surmounted on central cone. Gall cavity o…	Western Australia; Australia	(Gullan 1984)	1984	No
Hemiptera	Eriococcidae	Apiomorpha	Apiomorpha strombylosa	Eucalyptus drepanophylla	Galling	Female gall: "Mature gall subspheroidal, 12.0-30.0 mm long, 11.0-30.0 mm wide, sessile, attached either basally or obliquely to stem, with broad attachment 5.0-18.0 mm in diameter. Apex often distinctly truncate, sometimes depressed, with a central cone 2.0-5.0 mm high, 2.0-8.0 mm in basal diameter; apical orifice usually circular, 0.3-0.7 mm in diameter, surmounted on central cone. Gall cavity o…	Queensland; Australia	(Gullan 1984)	1984	No
Hemiptera	Eriococcidae	Apiomorpha	Apiomorpha strombylosa	Eucalyptus fibrosa	Galling			(LeBreton and Vaarwerk 1993)	1993	No
Hemiptera	Eriococcidae	Apiomorpha	Apiomorpha strombylosa	Eucalyptus incrassata	Galling	Female gall: "Mature gall subspheroidal, 12.0-30.0 mm long, 11.0-30.0 mm wide, sessile, attached either basally or obliquely to stem, with broad attachment 5.0-18.0 mm in diameter. Apex often distinctly truncate, sometimes depressed, with a central cone 2.0-5.0 mm high, 2.0-8.0 mm in basal diameter; apical orifice usually circular, 0.3-0.7 mm in diameter, surmounted on central cone. Gall cavity o…	Australia	(Gullan 1984)	1984	No
Hemiptera	Eriococcidae	Apiomorpha	Apiomorpha strombylosa	Eucalyptus melliodora	Galling	Female gall: "Mature gall subspheroidal, 12.0-30.0 mm long, 11.0-30.0 mm wide, sessile, attached either basally or obliquely to stem, with broad attachment 5.0-18.0 mm in diameter. Apex often distinctly truncate, sometimes depressed, with a central cone 2.0-5.0 mm high, 2.0-8.0 mm in basal diameter; apical orifice usually circular, 0.3-0.7 mm in diameter, surmounted on central cone. Gall cavity o…	Australia	(Gullan 1984)	1984	No
Hemiptera	Eriococcidae	Apiomorpha	Apiomorpha strombylosa	Eucalyptus moluccana	Galling	Female gall: "Mature gall subspheroidal, 12.0-30.0 mm long, 11.0-30.0 mm wide, sessile, attached either basally or obliquely to stem, with broad attachment 5.0-18.0 mm in diameter. Apex often distinctly truncate, sometimes depressed, with a central cone 2.0-5.0 mm high, 2.0-8.0 mm in basal diameter; apical orifice usually circular, 0.3-0.7 mm in diameter, surmounted on central cone. Gall cavity o…	Australia	(Gullan 1984)	1984	No
Hemiptera	Eriococcidae	Apiomorpha	Apiomorpha strombylosa	Eucalyptus oleosa	Galling	Female gall: "Mature gall subspheroidal, 12.0-30.0 mm long, 11.0-30.0 mm wide, sessile, attached either basally or obliquely to stem, with broad attachment 5.0-18.0 mm in diameter. Apex often distinctly truncate, sometimes depressed, with a central cone 2.0-5.0 mm high, 2.0-8.0 mm in basal diameter; apical orifice usually circular, 0.3-0.7 mm in diameter, surmounted on central cone. Gall cavity o…	Victoria; Australia	(Gullan 1984)	1984	Yes
Hemiptera	Eriococcidae	Apiomorpha	Apiomorpha strombylosa	Eucalyptus paniculata	Galling	Female gall: "Mature gall subspheroidal, 12.0-30.0 mm long, 11.0-30.0 mm wide, sessile, attached either basally or obliquely to stem, with broad attachment 5.0-18.0 mm in diameter. Apex often distinctly truncate, sometimes depressed, with a central cone 2.0-5.0 mm high, 2.0-8.0 mm in basal diameter; apical orifice usually circular, 0.3-0.7 mm in diameter, surmounted on central cone. Gall cavity o…	Australia	(Gullan 1984)	1984	No
Hemiptera	Eriococcidae	Apiomorpha	Apiomorpha strombylosa	Eucalyptus polyanthemos	Galling	Female gall: "Mature gall subspheroidal, 12.0-30.0 mm long, 11.0-30.0 mm wide, sessile, attached either basally or obliquely to stem, with broad attachment 5.0-18.0 mm in diameter. Apex often distinctly truncate, sometimes depressed, with a central cone 2.0-5.0 mm high, 2.0-8.0 mm in basal diameter; apical orifice usually circular, 0.3-0.7 mm in diameter, surmounted on central cone. Gall cavity o…	Victoria; Australia	(Gullan 1984)	1984	Yes
Hemiptera	Eriococcidae	Apiomorpha	Apiomorpha strombylosa	Eucalyptus punctata	Galling	Female gall: "Mature gall subspheroidal, 12.0-30.0 mm long, 11.0-30.0 mm wide, sessile, attached either basally or obliquely to stem, with broad attachment 5.0-18.0 mm in diameter. Apex often distinctly truncate, sometimes depressed, with a central cone 2.0-5.0 mm high, 2.0-8.0 mm in basal diameter; apical orifice usually circular, 0.3-0.7 mm in diameter, surmounted on central cone. Gall cavity o…	New South Wales, Victoria; Australia	(Gullan 1984) (LeBreton and Vaarwerk 1993)	1984	No
Hemiptera	Eriococcidae	Apiomorpha	Apiomorpha strombylosa	Eucalyptus racemosa	Galling			(LeBreton and Vaarwerk 1993)	1993	No
Hemiptera	Eriococcidae	Apiomorpha	Apiomorpha strombylosa	Eucalyptus siderophloia	Galling	Female gall: "Mature gall subspheroidal, 12.0-30.0 mm long, 11.0-30.0 mm wide, sessile, attached either basally or obliquely to stem, with broad attachment 5.0-18.0 mm in diameter. Apex often distinctly truncate, sometimes depressed, with a central cone 2.0-5.0 mm high, 2.0-8.0 mm in basal diameter; apical orifice usually circular, 0.3-0.7 mm in diameter, surmounted on central cone. Gall cavity o…	New South Wales, Queensland; Australia	(Gullan 1984)	1984	No
Hemiptera	Eriococcidae	Apiomorpha	Apiomorpha strombylosa	Eucalyptus socialis	Galling		South Australia; Australia	(Gullan et al. 1997)	1997	No
Hemiptera	Eriococcidae	Apiomorpha	Apiomorpha strombylosa	Eucalyptus transcontinentalis	Galling	Female gall: "Mature gall subspheroidal, 12.0-30.0 mm long, 11.0-30.0 mm wide, sessile, attached either basally or obliquely to stem, with broad attachment 5.0-18.0 mm in diameter. Apex often distinctly truncate, sometimes depressed, with a central cone 2.0-5.0 mm high, 2.0-8.0 mm in basal diameter; apical orifice usually circular, 0.3-0.7 mm in diameter, surmounted on central cone. Gall cavity o…	New South Wales; Australia	(Gullan 1984)	1984	No
Hemiptera	Eriococcidae	Apiomorpha	Apiomorpha subconica	Eucalyptus cneorifolia	Galling	Female gall: "Mature gall squat to elongate, fusiform, 13.0-44.0 mm long, 5.5-10.0 mm wide near midlength, often erect, sometimes projecting perpendicular to stem, either sessile or with short stalk, with basal attachment 1.4-5.0 mm in diameter. Tapered curvilinearly to apex, with region 0.5-6.0 mm (depending on age of gall) below apex brownish to black and marked with I to several deep annular c…	South Australia; Australia	(Gullan 1984)	1984	No
Hemiptera	Eriococcidae	Apiomorpha	Apiomorpha subconica	Eucalyptus decipiens	Galling	Female gall: "Mature gall squat to elongate, fusiform, 13.0-44.0 mm long, 5.5-10.0 mm wide near midlength, often erect, sometimes projecting perpendicular to stem, either sessile or with short stalk, with basal attachment 1.4-5.0 mm in diameter. Tapered curvilinearly to apex, with region 0.5-6.0 mm (depending on age of gall) below apex brownish to black and marked with I to several deep annular c…	Western Australia; Australia	(Gullan 1984)	1984	Yes
Hemiptera	Eriococcidae	Apiomorpha	Apiomorpha subconica	Eucalyptus diversicolor	Galling	Female gall: "Mature gall squat to elongate, fusiform, 13.0-44.0 mm long, 5.5-10.0 mm wide near midlength, often erect, sometimes projecting perpendicular to stem, either sessile or with short stalk, with basal attachment 1.4-5.0 mm in diameter. Tapered curvilinearly to apex, with region 0.5-6.0 mm (depending on age of gall) below apex brownish to black and marked with I to several deep annular c…	Western Australia; Australia	(Gullan 1984)	1984	No
Hemiptera	Eriococcidae	Apiomorpha	Apiomorpha subconica	Eucalyptus foecunda	Galling	Female gall: "Mature gall squat to elongate, fusiform, 13.0-44.0 mm long, 5.5-10.0 mm wide near midlength, often erect, sometimes projecting perpendicular to stem, either sessile or with short stalk, with basal attachment 1.4-5.0 mm in diameter. Tapered curvilinearly to apex, with region 0.5-6.0 mm (depending on age of gall) below apex brownish to black and marked with I to several deep annular c…	Victoria; Australia	(Gullan 1984)	1984	Yes
Hemiptera	Eriococcidae	Apiomorpha	Apiomorpha subconica	Eucalyptus uncinata	Galling	Female gall: "Mature gall squat to elongate, fusiform, 13.0-44.0 mm long, 5.5-10.0 mm wide near midlength, often erect, sometimes projecting perpendicular to stem, either sessile or with short stalk, with basal attachment 1.4-5.0 mm in diameter. Tapered curvilinearly to apex, with region 0.5-6.0 mm (depending on age of gall) below apex brownish to black and marked with I to several deep annular c…	South Australia, Western Australia; Australia	(Gullan 1984)	1984	Yes
Hemiptera	Eriococcidae	Apiomorpha	Apiomorpha tepperi	Eucalyptus burracoppinensis	Galling	Female gall: "Mature gall woody, large, spheroidal to ellipsoidal, usually longer than broad, 21.0-37.0 mm long, 19.0-32.0 mm wide, with long axis usually perpendicular to stem, sessile with basal attachment 4.0-13.0 mm in diameter. Apex obtuse; apical orifice circular, 0.15-0.50 mm in diameter, situated on small conical projection in a circular depression; orifice plugged by small cap, c. 0.5 mm…	Western Australia; Australia	(Gullan 1984)	1984	No
Hemiptera	Eriococcidae	Apiomorpha	Apiomorpha tepperi	Eucalyptus leptopoda	Galling	Female gall: "Mature gall woody, large, spheroidal to ellipsoidal, usually longer than broad, 21.0-37.0 mm long, 19.0-32.0 mm wide, with long axis usually perpendicular to stem, sessile with basal attachment 4.0-13.0 mm in diameter. Apex obtuse; apical orifice circular, 0.15-0.50 mm in diameter, situated on small conical projection in a circular depression; orifice plugged by small cap, c. 0.5 mm…	Western Australia; Australia	(Gullan 1984)	1984	Yes
Hemiptera	Eriococcidae	Apiomorpha	Apiomorpha thorntoni	Eucalyptus sp.	Galling	"the female galls formed on the leaves upon the main rib or stalk, oval and ribbed; the mass of male galls often very wrinkled and irregular in form." (Froggatt, 1930)	Victoria; Australia	(Froggatt 1930)	1930	Yes
Hemiptera	Eriococcidae	Apiomorpha	Apiomorpha thorntoni	Eucalyptus amygdalina	Galling	"The galls are compound and differ from those of Apiomorpha pharetrata in the female galls being smaller, ribbed on the sides, and the attached mass of male galls being much more irregular in form and wrinkled." (Froggatt, 1931)	Victoria; Australia	(Froggatt 1931)	1931	No
Hemiptera	Eriococcidae	Apiomorpha	Apiomorpha thorntoni	Eucalyptus macrorhyncha	Galling	"The galls are compound and differ from those of Apiomorpha pharetrata in the female galls being smaller, ribbed on the sides, and the attached mass of male galls being much more irregular in form and wrinkled." (Froggatt, 1931)	New South Wales; Australia	(Froggatt 1931) (Cook and Gullan 2008)	1931	Yes
Hemiptera	Eriococcidae	Apiomorpha	Apiomorpha thorntoni	Eucalyptus piperita	Galling	"The galls are compound and differ from those of Apiomorpha pharetrata in the female galls being smaller, ribbed on the sides, and the attached mass of male galls being much more irregular in form and wrinkled." (Froggatt, 1931)	New South Wales; Australia	(Froggatt 1931)	1931	No
Hemiptera	Eriococcidae	Apiomorpha	Apiomorpha thorntoni	Eucalyptus youmanii	Galling	"The galls are compound and differ from those of Apiomorpha pharetrata in the female galls being smaller, ribbed on the sides, and the attached mass of male galls being much more irregular in form and wrinkled." (Froggatt, 1931)	New South Wales; Australia	(Cook and Gullan 2008)	2008	No
Hemiptera	Eriococcidae	Apiomorpha	Apiomorpha urnalis	Eucalyptus calycogona	Galling	Female gall: "Mature gall urn-shaped, 14.0-25.5 mm long, 2.2-21.0 mm wide, sessile on stem, with basal attachment 1.6-14.0 mm in diameter and distal, usually constricted neck 2.0-4.3 mm in diameter. Apex truncate, expanded, 3.0-11.0 mm in diameter, with apical disc papillose; apical orifice circular, 0.15-0.40 mm in diameter, surmounted on a small, central, conical projection. Gall cavity fusifor…	Victoria; Australia	(Gullan 1984)	1984	Yes
Hemiptera	Eriococcidae	Apiomorpha	Apiomorpha urnalis	Eucalyptus dumosa	Galling	Female gall: "Mature gall urn-shaped, 14.0-25.5 mm long, 2.2-21.0 mm wide, sessile on stem, with basal attachment 1.6-14.0 mm in diameter and distal, usually constricted neck 2.0-4.3 mm in diameter. Apex truncate, expanded, 3.0-11.0 mm in diameter, with apical disc papillose; apical orifice circular, 0.15-0.40 mm in diameter, surmounted on a small, central, conical projection. Gall cavity fusifor…	Victoria; Australia	(Gullan 1984)	1984	No
Hemiptera	Eriococcidae	Apiomorpha	Apiomorpha urnalis	Eucalyptus fasciculosa	Galling	Female gall: "Mature gall urn-shaped, 14.0-25.5 mm long, 2.2-21.0 mm wide, sessile on stem, with basal attachment 1.6-14.0 mm in diameter and distal, usually constricted neck 2.0-4.3 mm in diameter. Apex truncate, expanded, 3.0-11.0 mm in diameter, with apical disc papillose; apical orifice circular, 0.15-0.40 mm in diameter, surmounted on a small, central, conical projection. Gall cavity fusifor…	South Australia; Australia	(Gullan 1984)	1984	No
Hemiptera	Eriococcidae	Apiomorpha	Apiomorpha urnalis	Eucalyptus goniocalyx	Galling	Female gall: "Mature gall urn-shaped, 14.0-25.5 mm long, 2.2-21.0 mm wide, sessile on stem, with basal attachment 1.6-14.0 mm in diameter and distal, usually constricted neck 2.0-4.3 mm in diameter. Apex truncate, expanded, 3.0-11.0 mm in diameter, with apical disc papillose; apical orifice circular, 0.15-0.40 mm in diameter, surmounted on a small, central, conical projection. Gall cavity fusifor…	Australia	(Gullan 1984)	1984	No
Hemiptera	Eriococcidae	Apiomorpha	Apiomorpha urnalis	Eucalyptus gracilis	Galling	Female gall: "Mature gall urn-shaped, 14.0-25.5 mm long, 2.2-21.0 mm wide, sessile on stem, with basal attachment 1.6-14.0 mm in diameter and distal, usually constricted neck 2.0-4.3 mm in diameter. Apex truncate, expanded, 3.0-11.0 mm in diameter, with apical disc papillose; apical orifice circular, 0.15-0.40 mm in diameter, surmounted on a small, central, conical projection. Gall cavity fusifor…	New South Wales; Australia	(Gullan 1984)	1984	No
Hemiptera	Eriococcidae	Apiomorpha	Apiomorpha urnalis	Eucalyptus largiflorens	Galling	Female gall: "Mature gall urn-shaped, 14.0-25.5 mm long, 2.2-21.0 mm wide, sessile on stem, with basal attachment 1.6-14.0 mm in diameter and distal, usually constricted neck 2.0-4.3 mm in diameter. Apex truncate, expanded, 3.0-11.0 mm in diameter, with apical disc papillose; apical orifice circular, 0.15-0.40 mm in diameter, surmounted on a small, central, conical projection. Gall cavity fusifor…	Victoria; Australia	(Gullan 1984)	1984	No
Hemiptera	Eriococcidae	Apiomorpha	Apiomorpha urnalis	Eucalyptus leucoxylon	Galling	Female gall: "Mature gall urn-shaped, 14.0-25.5 mm long, 2.2-21.0 mm wide, sessile on stem, with basal attachment 1.6-14.0 mm in diameter and distal, usually constricted neck 2.0-4.3 mm in diameter. Apex truncate, expanded, 3.0-11.0 mm in diameter, with apical disc papillose; apical orifice circular, 0.15-0.40 mm in diameter, surmounted on a small, central, conical projection. Gall cavity fusifor…	Australia	(Gullan 1984)	1984	No
Hemiptera	Eriococcidae	Apiomorpha	Apiomorpha urnalis	Eucalyptus macrocarpa	Galling	Female gall: "Mature gall urn-shaped, 14.0-25.5 mm long, 2.2-21.0 mm wide, sessile on stem, with basal attachment 1.6-14.0 mm in diameter and distal, usually constricted neck 2.0-4.3 mm in diameter. Apex truncate, expanded, 3.0-11.0 mm in diameter, with apical disc papillose; apical orifice circular, 0.15-0.40 mm in diameter, surmounted on a small, central, conical projection. Gall cavity fusifor…	Australia	(Gullan 1984)	1984	No
Hemiptera	Eriococcidae	Apiomorpha	Apiomorpha urnalis	Eucalyptus melliodora	Galling	Female gall: "Mature gall urn-shaped, 14.0-25.5 mm long, 2.2-21.0 mm wide, sessile on stem, with basal attachment 1.6-14.0 mm in diameter and distal, usually constricted neck 2.0-4.3 mm in diameter. Apex truncate, expanded, 3.0-11.0 mm in diameter, with apical disc papillose; apical orifice circular, 0.15-0.40 mm in diameter, surmounted on a small, central, conical projection. Gall cavity fusifor…	Victoria; Australia	(Gullan 1984)	1984	Yes
Hemiptera	Eriococcidae	Apiomorpha	Apiomorpha urnalis	Eucalyptus pilligaensis	Galling	Female gall: "Mature gall urn-shaped, 14.0-25.5 mm long, 2.2-21.0 mm wide, sessile on stem, with basal attachment 1.6-14.0 mm in diameter and distal, usually constricted neck 2.0-4.3 mm in diameter. Apex truncate, expanded, 3.0-11.0 mm in diameter, with apical disc papillose; apical orifice circular, 0.15-0.40 mm in diameter, surmounted on a small, central, conical projection. Gall cavity fusifor…	Queensland; Australia	(Gullan 1984)	1984	No
Hemiptera	Eriococcidae	Apiomorpha	Apiomorpha urnalis	Eucalyptus polyanthemos	Galling	Female gall: "Mature gall urn-shaped, 14.0-25.5 mm long, 2.2-21.0 mm wide, sessile on stem, with basal attachment 1.6-14.0 mm in diameter and distal, usually constricted neck 2.0-4.3 mm in diameter. Apex truncate, expanded, 3.0-11.0 mm in diameter, with apical disc papillose; apical orifice circular, 0.15-0.40 mm in diameter, surmounted on a small, central, conical projection. Gall cavity fusifor…	Victoria; Australia	(Gullan 1984)	1984	No
Hemiptera	Eriococcidae	Apiomorpha	Apiomorpha urnalis	Eucalyptus sideroxylon	Galling	Female gall: "Mature gall urn-shaped, 14.0-25.5 mm long, 2.2-21.0 mm wide, sessile on stem, with basal attachment 1.6-14.0 mm in diameter and distal, usually constricted neck 2.0-4.3 mm in diameter. Apex truncate, expanded, 3.0-11.0 mm in diameter, with apical disc papillose; apical orifice circular, 0.15-0.40 mm in diameter, surmounted on a small, central, conical projection. Gall cavity fusifor…	Australia	(Gullan 1984)	1984	No
Hemiptera	Eriococcidae	Apiomorpha	Apiomorpha urnalis	Eucalyptus spathulata	Galling	Female gall: "Mature gall urn-shaped, 14.0-25.5 mm long, 2.2-21.0 mm wide, sessile on stem, with basal attachment 1.6-14.0 mm in diameter and distal, usually constricted neck 2.0-4.3 mm in diameter. Apex truncate, expanded, 3.0-11.0 mm in diameter, with apical disc papillose; apical orifice circular, 0.15-0.40 mm in diameter, surmounted on a small, central, conical projection. Gall cavity fusifor…	Australia	(Gullan 1984)	1984	No
Hemiptera	Eriococcidae	Apiomorpha	Apiomorpha variabilis	Corymbia intermedia	Galling	Female gall: "Mature gall large, pyriform, 23.0-50.0 mm long, 21.0-34.0 mm wide, woody, basically ovoid with broad, truncate to rounded apex; dependent, projecting at an oblique angle to stem, sessile, with basal attachment relatively broad, 6.0-17.0 mm in diameter, and stem slightly swollen at point of attachment. Gall structurally complex; coccoid in inner capsule separated distally by air spac…	Australia	(Gullan 1984)	1984	No
Hemiptera	Eriococcidae	Apiomorpha	Apiomorpha variabilis	Eucalyptus acmenoides	Galling	Female gall: "Mature gall large, pyriform, 23.0-50.0 mm long, 21.0-34.0 mm wide, woody, basically ovoid with broad, truncate to rounded apex; dependent, projecting at an oblique angle to stem, sessile, with basal attachment relatively broad, 6.0-17.0 mm in diameter, and stem slightly swollen at point of attachment. Gall structurally complex; coccoid in inner capsule separated distally by air spac…	Australia	(Gullan 1984)	1984	No
Hemiptera	Eriococcidae	Apiomorpha	Apiomorpha variabilis	Eucalyptus agglomerata	Galling			(LeBreton and Vaarwerk 1993)	1993	No
Hemiptera	Eriococcidae	Apiomorpha	Apiomorpha variabilis	Eucalyptus burgessiana	Galling			(LeBreton and Vaarwerk 1994)	1994	No
Hemiptera	Eriococcidae	Apiomorpha	Apiomorpha variabilis	Eucalyptus camfieldii	Galling	Female gall: "Mature gall large, pyriform, 23.0-50.0 mm long, 21.0-34.0 mm wide, woody, basically ovoid with broad, truncate to rounded apex; dependent, projecting at an oblique angle to stem, sessile, with basal attachment relatively broad, 6.0-17.0 mm in diameter, and stem slightly swollen at point of attachment. Gall structurally complex; coccoid in inner capsule separated distally by air spac…	Australia	(Gullan 1984)	1984	No
Hemiptera	Eriococcidae	Apiomorpha	Apiomorpha variabilis	Eucalyptus gregsoniana	Galling			(LeBreton and Vaarwerk 1993)	1993	No
Hemiptera	Eriococcidae	Apiomorpha	Apiomorpha variabilis	Eucalyptus haemastoma	Galling	Female gall: "Mature gall large, pyriform, 23.0-50.0 mm long, 21.0-34.0 mm wide, woody, basically ovoid with broad, truncate to rounded apex; dependent, projecting at an oblique angle to stem, sessile, with basal attachment relatively broad, 6.0-17.0 mm in diameter, and stem slightly swollen at point of attachment. Gall structurally complex; coccoid in inner capsule separated distally by air spac…	Queensland; Australia	(Gullan 1984)	1984	No
Hemiptera	Eriococcidae	Apiomorpha	Apiomorpha variabilis	Eucalyptus multicaulis	Galling			(LeBreton and Vaarwerk 1993)	1993	No
Hemiptera	Eriococcidae	Apiomorpha	Apiomorpha variabilis	Eucalyptus pilularis	Galling	Female gall: "Mature gall large, pyriform, 23.0-50.0 mm long, 21.0-34.0 mm wide, woody, basically ovoid with broad, truncate to rounded apex; dependent, projecting at an oblique angle to stem, sessile, with basal attachment relatively broad, 6.0-17.0 mm in diameter, and stem slightly swollen at point of attachment. Gall structurally complex; coccoid in inner capsule separated distally by air spac…	Queensland; Australia	(Gullan 1984) (LeBreton and Vaarwerk 1993)	1984	No
Hemiptera	Eriococcidae	Apiomorpha	Apiomorpha variabilis	Eucalyptus piperita	Galling	Female gall: "Mature gall large, pyriform, 23.0-50.0 mm long, 21.0-34.0 mm wide, woody, basically ovoid with broad, truncate to rounded apex; dependent, projecting at an oblique angle to stem, sessile, with basal attachment relatively broad, 6.0-17.0 mm in diameter, and stem slightly swollen at point of attachment. Gall structurally complex; coccoid in inner capsule separated distally by air spac…	Australia	(Gullan 1984) (LeBreton and Vaarwerk 1993)	1984	No
Hemiptera	Eriococcidae	Apiomorpha	Apiomorpha variabilis	Eucalyptus planchoniana	Galling	Female gall: "Mature gall large, pyriform, 23.0-50.0 mm long, 21.0-34.0 mm wide, woody, basically ovoid with broad, truncate to rounded apex; dependent, projecting at an oblique angle to stem, sessile, with basal attachment relatively broad, 6.0-17.0 mm in diameter, and stem slightly swollen at point of attachment. Gall structurally complex; coccoid in inner capsule separated distally by air spac…	Queensland; Australia	(Gullan 1984)	1984	No
Hemiptera	Eriococcidae	Apiomorpha	Apiomorpha variabilis	Eucalyptus racemosa	Galling	Female gall: "Mature gall large, pyriform, 23.0-50.0 mm long, 21.0-34.0 mm wide, woody, basically ovoid with broad, truncate to rounded apex; dependent, projecting at an oblique angle to stem, sessile, with basal attachment relatively broad, 6.0-17.0 mm in diameter, and stem slightly swollen at point of attachment. Gall structurally complex; coccoid in inner capsule separated distally by air spac…	Australia	(Gullan 1984)	1984	No
Hemiptera	Eriococcidae	Apiomorpha	Apiomorpha variabilis	Eucalyptus saligna	Galling	Female gall: "Mature gall large, pyriform, 23.0-50.0 mm long, 21.0-34.0 mm wide, woody, basically ovoid with broad, truncate to rounded apex; dependent, projecting at an oblique angle to stem, sessile, with basal attachment relatively broad, 6.0-17.0 mm in diameter, and stem slightly swollen at point of attachment. Gall structurally complex; coccoid in inner capsule separated distally by air spac…	New South Wales; Australia	(Gullan 1984) (LeBreton and Vaarwerk 1993)	1984	No
Hemiptera	Eriococcidae	Apiomorpha	Apiomorpha variabilis	Eucalyptus sclerophylla	Galling			(LeBreton and Vaarwerk 1993)	1993	No
Hemiptera	Eriococcidae	Apiomorpha	Apiomorpha variabilis	Eucalyptus sieberi	Galling	Female gall: "Mature gall large, pyriform, 23.0-50.0 mm long, 21.0-34.0 mm wide, woody, basically ovoid with broad, truncate to rounded apex; dependent, projecting at an oblique angle to stem, sessile, with basal attachment relatively broad, 6.0-17.0 mm in diameter, and stem slightly swollen at point of attachment. Gall structurally complex; coccoid in inner capsule separated distally by air spac…	Australia	(Gullan 1984) (LeBreton and Vaarwerk 1993)	1984	No
Hemiptera	Eriococcidae	Apiomorpha	Apiomorpha variabilis	Eucalyptus sparsifolia	Galling			(LeBreton and Vaarwerk 1993)	1993	No
Hemiptera	Eriococcidae	Apiomorpha	Apiomorpha variabilis	Eucalyptus umbra	Galling	Female gall: "Mature gall large, pyriform, 23.0-50.0 mm long, 21.0-34.0 mm wide, woody, basically ovoid with broad, truncate to rounded apex; dependent, projecting at an oblique angle to stem, sessile, with basal attachment relatively broad, 6.0-17.0 mm in diameter, and stem slightly swollen at point of attachment. Gall structurally complex; coccoid in inner capsule separated distally by air spac…	New South Wales; Australia	(Gullan 1984)	1984	No
Hemiptera	Eriococcidae	Apiomorpha	Apiomorpha withersi	Eucalyptus crebra	Galling	Female gall: "Mature gall ovoid, with curvature of upper surface usually greatest especially near base, 18.0-24.0 mm long, 9.0-15.0 mm wide, sessile, usually dependent, with basal attachment 2.0-7.0mm in diameter. Apex either rounded or slightly truncate, if truncate then 2.0-4.0 mm in diameter; apical orifice circular to elliptical, maximum width 0.25-0.40 mm, situated in slight depression. Gall…	Australia	(Gullan 1984)	1984	No
Hemiptera	Eriococcidae	Apiomorpha	Apiomorpha withersi	Eucalyptus gracilis	Galling	Female gall: "Mature gall ovoid, with curvature of upper surface usually greatest especially near base, 18.0-24.0 mm long, 9.0-15.0 mm wide, sessile, usually dependent, with basal attachment 2.0-7.0mm in diameter. Apex either rounded or slightly truncate, if truncate then 2.0-4.0 mm in diameter; apical orifice circular to elliptical, maximum width 0.25-0.40 mm, situated in slight depression. Gall…	Victoria; Australia	(Gullan 1984)	1984	No
Hemiptera	Eriococcidae	Apiomorpha	Apiomorpha withersi	Eucalyptus largiflorens	Galling	Female gall: "Mature gall ovoid, with curvature of upper surface usually greatest especially near base, 18.0-24.0 mm long, 9.0-15.0 mm wide, sessile, usually dependent, with basal attachment 2.0-7.0mm in diameter. Apex either rounded or slightly truncate, if truncate then 2.0-4.0 mm in diameter; apical orifice circular to elliptical, maximum width 0.25-0.40 mm, situated in slight depression. Gall…	Victoria; Australia	(Gullan 1984)	1984	Yes
Hemiptera	Eriococcidae	Apiomorpha	Apiomorpha withersi	Eucalyptus microcarpa	Galling	Female gall: "Mature gall ovoid, with curvature of upper surface usually greatest especially near base, 18.0-24.0 mm long, 9.0-15.0 mm wide, sessile, usually dependent, with basal attachment 2.0-7.0mm in diameter. Apex either rounded or slightly truncate, if truncate then 2.0-4.0 mm in diameter; apical orifice circular to elliptical, maximum width 0.25-0.40 mm, situated in slight depression. Gall…	South Australia; Australia	(Gullan 1984)	1984	No
Hemiptera	Eriococcidae	Apiomorpha	Apiomorpha withersi	Eucalyptus moluccana	Galling	Female gall: "Mature gall ovoid, with curvature of upper surface usually greatest especially near base, 18.0-24.0 mm long, 9.0-15.0 mm wide, sessile, usually dependent, with basal attachment 2.0-7.0mm in diameter. Apex either rounded or slightly truncate, if truncate then 2.0-4.0 mm in diameter; apical orifice circular to elliptical, maximum width 0.25-0.40 mm, situated in slight depression. Gall…	Australia	(Gullan 1984)	1984	No
Hemiptera	Eriococcidae	Apiomorpha	Apiomorpha withersi	Eucalyptus pilligaensis	Galling	Female gall: "Mature gall ovoid, with curvature of upper surface usually greatest especially near base, 18.0-24.0 mm long, 9.0-15.0 mm wide, sessile, usually dependent, with basal attachment 2.0-7.0mm in diameter. Apex either rounded or slightly truncate, if truncate then 2.0-4.0 mm in diameter; apical orifice circular to elliptical, maximum width 0.25-0.40 mm, situated in slight depression. Gall…	New South Wales; Australia	(Gullan 1984)	1984	No
Hemiptera	Eriococcidae	Ascelis	Ascelis attenuata	Eucalyptus piperita	Galling	Female gall: "Galls very small, 1/2 line in diameter; reddish-brown, flat and swelling out on either side of the leaf, with the apical orifice on the upper side as in the former species." (Froggatt, 1894)	New South Wales; Australia	(Froggatt 1894)	1894	Yes
Hemiptera	Eriococcidae	Ascelis	Ascelis praemollis	Eucalyptus capitellata	Galling	"Gall round, from 1/2 to 3/4 of an inch in diameter, green to dull yellow, growing upon the leaves either singly or in groups of two or three, often quite aborting the leaves ; basal orifice small, circular, opening on the underside of the leaf ; sometimes there is a false chamber, irregular in form (between the outer surface of the leaf and the gall), into which the basal orifice opens. Gall sol…	New South Wales; Australia	(Schrader 1863)	1863	Yes
Hemiptera	Eriococcidae	Aspidiotus	Aspidiotus nerii	Eucalyptus sp.	Piercing and sucking	"This distinctive species was found completely covering the bark of part of the trunk and main branches of a White Gum (Eucalyptus sp.)..." (Froggatt, 1914)	Victoria; Australia	(Froggatt 1914)	1914	Yes
Hemiptera	Eriococcidae	Cystococcus	Cystococcus pomiformis	Eucalyptus sp.	Galling		South Australia; Australia	(Hoy 1963)	1963	No
Hemiptera	Eriococcidae	Eriococcus	Eriococcus coriaceus	Eucalyptus fibrosa	Piercing-and-sucking	Pierces foliage and twigs	Queensland; Australia	(Wylie and Bevege 1981)	1981	No
Hemiptera	Eriococcidae	Eriococcus	Eriococcus coriaceus	Eucalyptus grandis	Piercing-and-sucking	Pierces foliage and twigs	Queensland; Australia	(Wylie and Bevege 1981)	1981	No
Hemiptera	Eriococcidae	Eriococcus	Eriococcus coriaceus	Eucalyptus pilularis	Piercing-and-sucking	Pierces foliage and twigs	New South Wales; Australia	(Moore 1972)	1972	No
Hemiptera	Eriococcidae	Eriococcus	Eriococcus coriaceus	Eucalyptus punctata	Piercing-and-sucking	Pierces foliage and twigs	Queensland; Australia	(Wylie and Bevege 1981)	1981	No
Hemiptera	Eriococcidae	Eriococcus	Eriococcus coriaceus	Eucalyptus saligna	Piercing-and-sucking	Pierces foliage and twigs	New South Wales; Australia	(Moore 1972)	1972	No
Hemiptera	Eriococcidae	Eriococcus	Eriococcus coriaceus	Eucalyptus spp.	Piercing-and-sucking	Clusters along stems and branches	Temperate to subtropical regions of Australia	(Jones et al. 2015)	2015	Yes
Hemiptera	Eriococcidae	Eriococcus	Eriococcus coriaceus	Eucalyptus wandoo	Piercing-and-sucking	Pierces foliage and twigs	Western Australia; Australia	(Curry 1981)	1981	No
Hemiptera	Eriococcidae	Eriococcus	Eriococcus pictus	Eucalyptus sp.	Piercing and sucking	Occurs on branchlets and leaves	Western Australia; Australia	(Froggatt 1916)	1916	Yes
Hemiptera	Eriococcidae	Eriococcus	Eriococcus spp.	Eucalyptus cloeziana	Piercing-and-sucking	Clusters along stems and branches	?	(Carnegie 2008)	2008	No
Hemiptera	Eriococcidae	Eriococcus	Eriococcus spp.	Eucalyptus grandis	Piercing-and-sucking	Clusters along stems and branches	?	(Carnegie 2008)	2008	No
Hemiptera	Eriococcidae	Eriococcus	Eriococcus spp.	Eucalyptus pilularis	Piercing-and-sucking	Clusters along stems and branches	?	(Carnegie 2008)	2008	No
Hemiptera	Eriococcidae	Floracoccus	Floracoccus elevans	Eucalyptus dumosa	Galling	"females of this coccid inhabit circular convex blisters in the bark of the host. In the original samples these blisters range from 4 to 7 mm in diameter, and each of the four remaining blister tops bears a minute, irregular central, orifice." (Beardsley, 1974)	Victoria; Australia	(Beardsley Jr. 1974a)	1974	No
Hemiptera	Eriococcidae	Fragorbis	Fragorbis fructus	Eucalyptus goniocalyx	Galling	"In his field notebook, Beardsley recorded his uncertainty as to whether his material of F. fructus came from ‘small woody galls, or aborted fruit (one with cap-like top)’. His specimens of F. superfacies were extracted from crevices in the bark." (Hardy and Gullan, 2007)	Victoria; Australia	(Hardy and Gullan 2007)	2007	No
Hemiptera	Eriococcidae	Fragorbis	Fragorbis pseudopustulans	Eucalyptus camphora	Galling	"Females of F. pseudopustulans live in blister-like galls, each 3–5 mm in diameter, on the trunks, stems, branches or twigs of eucalypt trees and saplings (Fig. 11)." (Hardy and Gullan, 2007)	New South Wales, Western Australia; Australia	(Hardy and Gullan 2007)	2007	Yes
Hemiptera	Eriococcidae	Fragorbis	Fragorbis pseudopustulans	Eucalyptus viminalis	Galling	"Females of F. pseudopustulans live in blister-like galls, each 3–5 mm in diameter, on the trunks, stems, branches or twigs of eucalypt trees and saplings (Fig. 11)." (Hardy and Gullan, 2007)	New South Wales, Western Australia; Australia	(Hardy and Gullan 2007)	2007	Yes
Hemiptera	Eriococcidae	Fragorbis	Fragorbis pustulans	Eucalyptus goniocalyx	Galling	"Female insects living beneath flattish blister-like swellings on surface of bark. An isolated pustule measures 4–5 mm in diameter, is roughly circular, with a small median pore. The walls of the cell are stout, and of a corky nature. The cavity is comparatively small, and lined with a whitish film. When crowded the pustules become confluent, and lose their circular form." (Green, 1905)	Victoria; Australia	(Green 1905)	1905	Yes
Hemiptera	Eriococcidae	Fragorbis	Fragorbis stipites	Eucalyptus cephalocarpa	Piercing and sucking	Scales occur under bark	Victoria; Australia	(Hardy and Gullan 2007)	2007	No
Hemiptera	Eriococcidae	Fragorbis	Fragorbis superfacies	Eucalyptus goniocalyx	Piercing and sucking	Feeds on surface of bark	Victoria; Australia	(Hardy and Gullan 2007)	2007	No
Hemiptera	Eriococcidae	Heathcotia	Heathcotia crypta	Eucalyptus macrorhyncha	Piercing and sucking		Victoria; Australia	(Hardy et al 2011)	2011	No
Hemiptera	Eriococcidae	Lachnodius	Lachnodius brimblecombei	Eucalyptus sp.	Galling	Stem gall - "Gall of adult female covers portion of dorsum" (Hardy et al., 2019)	New South Wales, Queensland; Australia	(Hardy et al 2019)	2019	No
Hemiptera	Eriococcidae	Lachnodius	Lachnodius brimblecombei	Eucalyptus baxteri	Galling	Stem gall - "Gall of adult female covers portion of dorsum" (Hardy et al., 2019)	Victoria; Australia	(Hardy et al 2019)	2019	Yes
Hemiptera	Eriococcidae	Lachnodius	Lachnodius eucalypti	Eucalyptus sp.	Galling	Induces pit galls on leaves	New South Wales, Northern Territory, Queensland; Australia	(Hardy et al 2019)	2019	No
Hemiptera	Eriococcidae	Lachnodius	Lachnodius eucalypti	Eucalyptus amygdalina	Galling	Induces pit galls on leaves	South Australia; Australia	(Maskell 1892)	1892	Yes
Hemiptera	Eriococcidae	Lachnodius	Lachnodius eucalypti	Eucalyptus blakelyi	Galling	Induces pit galls surrounded by discoloration on leaves	New South Wales; Australia	(Hardy et al 2019)	2019	Yes
Hemiptera	Eriococcidae	Lachnodius	Lachnodius eucalypti	Eucalyptus camaldulensis	Galling	Induces pit galls on leaves	South Australia, Victoria, Western Australia; Australia	(Hardy et al 2019)	2019	No
Hemiptera	Eriococcidae	Lachnodius	Lachnodius eucalypti	Eucalyptus mannifera	Galling	Induces pit galls	Australian Capital Territory; Australia	(Hardy et al 2019)	2019	Yes
Hemiptera	Eriococcidae	Lachnodius	Lachnodius eucalypti	Eucalyptus robusta	Galling	South Australian specimens - "clustered between sheets of bark in a mass of cotton, mingled with larvae and males." New South Wales specimens: " instead of secreting cotton they are naked, each resting in a pit or depression in the leaf which exactly corresponds to its outline." (Maskell, 1983)	New South Wales, South Australia; Australia	(Maskell 1893)	1893	No
Hemiptera	Eriococcidae	Lachnodius	Lachnodius eucalypti	Eucalyptus siderophloia	Galling	"it makes a red blisterlike mark on the leaf." (Maskell, 1895)	New South Wales; Australia	(Maskell 1895)	1895	No
Hemiptera	Eriococcidae	Lachnodius	Lachnodius froggatti	Eucalyptus sp.	Galling	"The females have been found only on the leaves and the pit below the female’s body may be up to 1.5 mm deep (Fig. 1e). The leaf area around the feeding insect is often depressed and discolored or necrotic, and the opposite surface of the leaf has a bulge; on very young foliage, the female causes leaf curling." (Hardy et al., 2019)		(Hardy et al 2019)	2019	No
Hemiptera	Eriococcidae	Lachnodius	Lachnodius froggatti	Eucalyptus baueriana	Galling	"The females have been found only on the leaves and the pit below the female’s body may be up to 1.5 mm deep (Fig. 1e). The leaf area around the feeding insect is often depressed and discolored or necrotic, and the opposite surface of the leaf has a bulge; on very young foliage, the female causes leaf curling." (Hardy et al., 2019)		(Hardy et al 2019)	2019	Yes
Hemiptera	Eriococcidae	Lachnodius	Lachnodius froggatti	Eucalyptus fasciculosa	Galling	"The females have been found only on the leaves and the pit below the female’s body may be up to 1.5 mm deep (Fig. 1e). The leaf area around the feeding insect is often depressed and discolored or necrotic, and the opposite surface of the leaf has a bulge; on very young foliage, the female causes leaf curling." (Hardy et al., 2019)		(Hardy et al 2019)	2019	No
Hemiptera	Eriococcidae	Lachnodius	Lachnodius froggatti	Eucalyptus largiflorens	Galling	"The females have been found only on the leaves and the pit below the female’s body may be up to 1.5 mm deep (Fig. 1e). The leaf area around the feeding insect is often depressed and discolored or necrotic, and the opposite surface of the leaf has a bulge; on very young foliage, the female causes leaf curling." (Hardy et al., 2019)		(Hardy et al 2019)	2019	No
Hemiptera	Eriococcidae	Lachnodius	Lachnodius froggatti	Eucalyptus melliodora	Galling	"The females have been found only on the leaves and the pit below the female’s body may be up to 1.5 mm deep (Fig. 1e). The leaf area around the feeding insect is often depressed and discolored or necrotic, and the opposite surface of the leaf has a bulge; on very young foliage, the female causes leaf curling." (Hardy et al., 2019)		(Hardy et al 2019)	2019	No
Hemiptera	Eriococcidae	Lachnodius	Lachnodius froggatti	Eucalyptus microcarpa	Galling	"The females have been found only on the leaves and the pit below the female’s body may be up to 1.5 mm deep (Fig. 1e). The leaf area around the feeding insect is often depressed and discolored or necrotic, and the opposite surface of the leaf has a bulge; on very young foliage, the female causes leaf curling." (Hardy et al., 2019)		(Hardy et al 2019)	2019	No
Hemiptera	Eriococcidae	Lachnodius	Lachnodius froggatti	Eucalyptus obliqua	Galling	"The females have been found only on the leaves and the pit below the female’s body may be up to 1.5 mm deep (Fig. 1e). The leaf area around the feeding insect is often depressed and discolored or necrotic, and the opposite surface of the leaf has a bulge; on very young foliage, the female causes leaf curling." (Hardy et al., 2019)		(Hardy et al 2019)	2019	No
Hemiptera	Eriococcidae	Lachnodius	Lachnodius froggatti	Eucalyptus viminalis	Galling	"The females have been found only on the leaves and the pit below the female’s body may be up to 1.5 mm deep (Fig. 1e). The leaf area around the feeding insect is often depressed and discolored or necrotic, and the opposite surface of the leaf has a bulge; on very young foliage, the female causes leaf curling." (Hardy et al., 2019)		(Hardy et al 2019)	2019	No
Hemiptera	Eriococcidae	Lachnodius	Lachnodius hirsutus	Eucalyptus tetradonta	Galling	"Gall of adult female covers portion of dorsum" (Hardy et al., 2019)	Northern Territory; Australia	(Hardy et al 2019)	2019	No
Hemiptera	Eriococcidae	Lachnodius	Lachnodius lectularius	Eucalyptus sp.	Galling	"Adult females feed in a pit in a swollen stem or bud of the host eucalypt" "One exception is that the galls of developing young females of L. lectularius are located on succulent young twigs and buds rather than on leaves." (Hardy et al., 2019)	Australian Capital Territory, New South Wales; Australia	(Hardy et al 2019)	2019	No
Hemiptera	Eriococcidae	Lachnodius	Lachnodius lectularius	Eucalyptus aromaphloia	Galling	"Adult females feed in a pit in a swollen stem or bud of the host eucalypt" "One exception is that the galls of developing young females of L. lectularius are located on succulent young twigs and buds rather than on leaves." (Hardy et al., 2019)	Victoria; Australia	(Hardy et al 2019)	2019	No
Hemiptera	Eriococcidae	Lachnodius	Lachnodius lectularius	Eucalyptus camaldulensis	Galling	"Adult females feed in a pit in a swollen stem or bud of the host eucalypt" "One exception is that the galls of developing young females of L. lectularius are located on succulent young twigs and buds rather than on leaves." (Hardy et al., 2019)	Victoria; Australia	(Hardy et al 2019)	2019	No
Hemiptera	Eriococcidae	Lachnodius	Lachnodius lectularius	Eucalyptus crebra	Galling	"Adult females feed in a pit in a swollen stem or bud of the host eucalypt" "One exception is that the galls of developing young females of L. lectularius are located on succulent young twigs and buds rather than on leaves." (Hardy et al., 2019)	Queensland; Australia	(Hardy et al 2019)	2019	No
Hemiptera	Eriococcidae	Lachnodius	Lachnodius lectularius	Eucalyptus drepanophylla	Galling	"Adult females feed in a pit in a swollen stem or bud of the host eucalypt" "One exception is that the galls of developing young females of L. lectularius are located on succulent young twigs and buds rather than on leaves." (Hardy et al., 2019)	Queensland; Australia	(Hardy et al 2019)	2019	No
Hemiptera	Eriococcidae	Lachnodius	Lachnodius lectularius	Eucalyptus radiata	Galling	"Adult females feed in a pit in a swollen stem or bud of the host eucalypt" "One exception is that the galls of developing young females of L. lectularius are located on succulent young twigs and buds rather than on leaves." (Hardy et al., 2019)	Victoria; Australia	(Hardy et al 2019)	2019	No
Hemiptera	Eriococcidae	Lachnodius	Lachnodius lectularius	Eucalyptus viminalis	Galling	"Adult females feed in a pit in a swollen stem or bud of the host eucalypt" "One exception is that the galls of developing young females of L. lectularius are located on succulent young twigs and buds rather than on leaves." (Hardy et al., 2019)	Victoria; Australia	(Hardy et al 2019)	2019	Yes
Hemiptera	Eriococcidae	Lachnodius	Lachnodius maculosus	Eucalyptus sp.	Galling		South Australia; Australia	(Hardy et al 2019)	2019	No
Hemiptera	Eriococcidae	Lachnodius	Lachnodius melliodorae	Eucalyptus sp.	Galling		New South Wales; Australia	(Hardy et al 2019)	2019	No
Hemiptera	Eriococcidae	Lachnodius	Lachnodius melliodorae	Eucalyptus melliodora	Galling		Victoria; Australia	(Hardy et al 2019)	2019	No
Hemiptera	Eriococcidae	Lachnodius	Lachnodius melliodorae	Eucalyptus viminalis	Galling		South Australia; Australia	(Hardy et al 2019)	2019	No
Hemiptera	Eriococcidae	Lachnodius	Lachnodius newi	Eucalyptus viminalis	Galling	"shallow pit gall in twig" (Hardy et al., 2019)	Victoria; Australia	(Hardy et al 2019)	2019	No
Hemiptera	Eriococcidae	Lachnodius	Lachnodius parathrix	Eucalyptus elata	Galling	Forms pit galls	New South Wales; Australia	(Hardy et al 2019)	2019	Yes
Hemiptera	Eriococcidae	Lachnodius	Lachnodius parathrix	Eucalyptus radiata	Galling	Forms pit galls	Victoria; Australia	(Hardy et al 2019)	2019	No
Hemiptera	Eriococcidae	Lachnodius	Lachnodius sealakeensis	Eucalyptus oleosa	Galling	Occurs under bark/in pits on trunk	Victoria; Australia	(Hardy et al 2019)	2019	Yes
Hemiptera	Eriococcidae	Lobimargo	Lobimargo brookesae	Eucalyptus microtheca	Piercing and sucking	"The adult female collected from Black Mountain was feeding in the twig axil, and had not caused any stem distortion. The female from Hervey Range was beaten from foliage by a beetle collector, and was presumably feeding on a twig. In contrast, the adult female from New Peake Station was collected under bark, although it is not known whether the bark was on a young stem or on the trunk; if on a t…	South Australia; Australia	(Hardy et al 2011)	2011	No
Hemiptera	Eriococcidae	Lobimargo	Lobimargo donaldsoni	Eucalyptus subcrenulata	Galling	"The adult females from the Australian National Botanic Gardens were reddish in life, and were found in shallow pits, causing some stem distortion. The adult female from Tasmania was red and green in life, and also induced a pit gall." (Hardy et al., 2011)	Australian Capital Territory; Australia	(Hardy et al 2011)	2011	No
Hemiptera	Eriococcidae	Lobimargo	Lobimargo latrobeus	Eucalyptus goniocalyx	Piercing and sucking	"Females probably feed on twigs and stems of their hosts." (Hardy et al., 2011)	Victoria; Australia	(Hardy et al 2011)	2011	No
Hemiptera	Eriococcidae	Lobimargo	Lobimargo rhipidotrichus	Eucalyptus sp.	Piercing and sucking		Australian Capital Territory; Australia	(Hardy et al 2011)	2011	No
Hemiptera	Eriococcidae	Lobimargo	Lobimargo sagittisetus	Eucalyptus melliodora	Piercing and sucking		Victoria; Australia	(Hardy et al 2011)	2011	No
Hemiptera	Eriococcidae	Olliffia	Olliffia eucalypti	Eucalyptus sp.	Piercing and sucking		Western Australia; Australia	(Fuller 1897c)	1897	No
Hemiptera	Eriococcidae	Opisthoscelis	Opisthoscelis beardsleyi	Eucalyptus sp.	Galling	Female gall: On leaf. Gall opening circular, 0.3–0.4 mm wide, blocked by white wax and/or part of sclerotised posterior dorsum of female. Gall variable, usually 3–5 mm in diameter, side with opening subconical or hemispherically rounded, with truncate apex, typically on adaxial surface; leaf glands enlarged." Male gall: "On leaf. Similar to gall of female but smaller and more cylindrical, 2–3 mm …	New South Wales, Victoria; Australia	(Hardy and Gullan 2010)	2019	No
Hemiptera	Eriococcidae	Opisthoscelis	Opisthoscelis beardsleyi	Eucalyptus aromaphloia	Galling	Female gall: On leaf. Gall opening circular, 0.3–0.4 mm wide, blocked by white wax and/or part of sclerotised posterior dorsum of female. Gall variable, usually 3–5 mm in diameter, side with opening subconical or hemispherically rounded, with truncate apex, typically on adaxial surface; leaf glands enlarged." Male gall: "On leaf. Similar to gall of female but smaller and more cylindrical, 2–3 mm …	Victoria; Australia	(Hardy and Gullan 2010)	2019	No
Hemiptera	Eriococcidae	Opisthoscelis	Opisthoscelis beardsleyi	Eucalyptus cephalocarpa	Galling	Female gall: On leaf. Gall opening circular, 0.3–0.4 mm wide, blocked by white wax and/or part of sclerotised posterior dorsum of female. Gall variable, usually 3–5 mm in diameter, side with opening subconical or hemispherically rounded, with truncate apex, typically on adaxial surface; leaf glands enlarged." Male gall: "On leaf. Similar to gall of female but smaller and more cylindrical, 2–3 mm …	Victoria; Australia	(Hardy and Gullan 2010)	2019	No
Hemiptera	Eriococcidae	Opisthoscelis	Opisthoscelis beardsleyi	Eucalyptus cypellocarpa	Galling	Female gall: On leaf. Gall opening circular, 0.3–0.4 mm wide, blocked by white wax and/or part of sclerotised posterior dorsum of female. Gall variable, usually 3–5 mm in diameter, side with opening subconical or hemispherically rounded, with truncate apex, typically on adaxial surface; leaf glands enlarged." Male gall: "On leaf. Similar to gall of female but smaller and more cylindrical, 2–3 mm …	Victoria; Australia	(Hardy and Gullan 2010)	2019	No
Hemiptera	Eriococcidae	Opisthoscelis	Opisthoscelis beardsleyi	Eucalyptus goniocalyx	Galling	Female gall: On leaf. Gall opening circular, 0.3–0.4 mm wide, blocked by white wax and/or part of sclerotised posterior dorsum of female. Gall variable, usually 3–5 mm in diameter, side with opening subconical or hemispherically rounded, with truncate apex, typically on adaxial surface; leaf glands enlarged." Male gall: "On leaf. Similar to gall of female but smaller and more cylindrical, 2–3 mm …	Victoria; Australia	(Hardy and Gullan 2010)	2019	Yes
Hemiptera	Eriococcidae	Opisthoscelis	Opisthoscelis beardsleyi	Eucalyptus nortonii	Galling	Female gall: On leaf. Gall opening circular, 0.3–0.4 mm wide, blocked by white wax and/or part of sclerotised posterior dorsum of female. Gall variable, usually 3–5 mm in diameter, side with opening subconical or hemispherically rounded, with truncate apex, typically on adaxial surface; leaf glands enlarged." Male gall: "On leaf. Similar to gall of female but smaller and more cylindrical, 2–3 mm …	New South Wales; Australia	(Hardy and Gullan 2010)	2019	No
Hemiptera	Eriococcidae	Opisthoscelis	Opisthoscelis beardsleyi	Eucalyptus ovata	Galling	Female gall: On leaf. Gall opening circular, 0.3–0.4 mm wide, blocked by white wax and/or part of sclerotised posterior dorsum of female. Gall variable, usually 3–5 mm in diameter, side with opening subconical or hemispherically rounded, with truncate apex, typically on adaxial surface; leaf glands enlarged." Male gall: "On leaf. Similar to gall of female but smaller and more cylindrical, 2–3 mm …	Victoria; Australia	(Hardy and Gullan 2010)	2019	No
Hemiptera	Eriococcidae	Opisthoscelis	Opisthoscelis beardsleyi	Eucalyptus viminalis	Galling	Female gall: On leaf. Gall opening circular, 0.3–0.4 mm wide, blocked by white wax and/or part of sclerotised posterior dorsum of female. Gall variable, usually 3–5 mm in diameter, side with opening subconical or hemispherically rounded, with truncate apex, typically on adaxial surface; leaf glands enlarged." Male gall: "On leaf. Similar to gall of female but smaller and more cylindrical, 2–3 mm …	Victoria; Australia	(Hardy and Gullan 2010)	2019	Yes
Hemiptera	Eriococcidae	Opisthoscelis	Opisthoscelis serrata	Eucalyptus sp.	Galling	Female gall: "On leaf. Height 2.4–7.0 mm, width 2.5–6.6 mm, length of basal attachment 2.4–4.0 mm. Gall opening slit-like ca 2 mm wide, on abaxial leaf surface. Gall spherical, sometimes with a tapered point, opening on opposite side of leaf. Mature female filling gall cavity." Male gall: "On leaf. Gall opening oblong, surrounded by a slightly raised lip, on abaxial leaf surface; opposite side of…	Victoria; Australia	(Hardy and Gullan 2010)	2019	No
Hemiptera	Eriococcidae	Opisthoscelis	Opisthoscelis serrata	Eucalyptus largiflorens	Galling	Female gall: "On leaf. Height 2.4–7.0 mm, width 2.5–6.6 mm, length of basal attachment 2.4–4.0 mm. Gall opening slit-like ca 2 mm wide, on abaxial leaf surface. Gall spherical, sometimes with a tapered point, opening on opposite side of leaf. Mature female filling gall cavity." Male gall: "On leaf. Gall opening oblong, surrounded by a slightly raised lip, on abaxial leaf surface; opposite side of…	New South Wales; Australia	(Hardy and Gullan 2010)	2019	No
Hemiptera	Eriococcidae	Opisthoscelis	Opisthoscelis serrata	Eucalyptus melliodora	Galling	Female gall: "On leaf. Height 2.4–7.0 mm, width 2.5–6.6 mm, length of basal attachment 2.4–4.0 mm. Gall opening slit-like ca 2 mm wide, on abaxial leaf surface. Gall spherical, sometimes with a tapered point, opening on opposite side of leaf. Mature female filling gall cavity." Male gall: "On leaf. Gall opening oblong, surrounded by a slightly raised lip, on abaxial leaf surface; opposite side of…	Victoria; Australia	(Hardy and Gullan 2010)	2019	No
Hemiptera	Eriococcidae	Opisthoscelis	Opisthoscelis serrata	Eucalyptus microcarpa	Galling	Female gall: "On leaf. Height 2.4–7.0 mm, width 2.5–6.6 mm, length of basal attachment 2.4–4.0 mm. Gall opening slit-like ca 2 mm wide, on abaxial leaf surface. Gall spherical, sometimes with a tapered point, opening on opposite side of leaf. Mature female filling gall cavity." Male gall: "On leaf. Gall opening oblong, surrounded by a slightly raised lip, on abaxial leaf surface; opposite side of…	South Australia; Australia	(Hardy and Gullan 2010)	2019	No
Hemiptera	Eriococcidae	Opisthoscelis	Opisthoscelis serrata	Eucalyptus polyanthemos	Galling	Female gall: "On leaf. Height 2.4–7.0 mm, width 2.5–6.6 mm, length of basal attachment 2.4–4.0 mm. Gall opening slit-like ca 2 mm wide, on abaxial leaf surface. Gall spherical, sometimes with a tapered point, opening on opposite side of leaf. Mature female filling gall cavity." Male gall: "On leaf. Gall opening oblong, surrounded by a slightly raised lip, on abaxial leaf surface; opposite side of…	Victoria; Australia	(Hardy and Gullan 2010)	2010	Yes
Hemiptera	Eriococcidae	Opisthoscelis	Opisthoscelis subrotunda	Eucalyptus camaldulensis	Galling	Female gall: "On leaf. Gall globose, surface punctate, leaf glands enlarged on gall. Gall height 4.0–8.7 mm, width 4.2–9.5 mm, length of basal attachment 3.0–6.8 mm; wall of gall at least 2 mm thick in most mature galls. Gall opening variable, slit-like, cruciform or round, sometimes with “lips” projecting, 0.1–2.5 mm wide; opening on abaxial or adaxial surface, but usually on same surface on any…		(Hardy and Gullan 2010)	2019	Yes
Hemiptera	Eriococcidae	Opisthoscelis	Opisthoscelis subrotunda	Eucalyptus capitellata	Galling		New South Wales; Australia	(Fernald 1903) (Hoy 1963)	1903	No
Hemiptera	Eriococcidae	Opisthoscelis	Opisthoscelis subrotunda	Eucalyptus robusta	Galling		New South Wales; Australia	(Hoy 1963)	1963	No
Hemiptera	Eriococcidae	Opisthoscelis	Opisthoscelis thurgoona	Eucalyptus melliodora	Galling	Female gall: "On leaf. Immature gall (housing yellow nymph with a red dorsal “keel”) shallowly conical to hemispherical on orifice side (Fig. 1j), with gall surface whitish green to reddish; almost hemispherical on opposite side of leaf, tissue reddish green with distinct oil glands on surface. Gall height on orifice side ca 1 mm, ca 3 mm on opposite side, width 4–6 mm. Gall opening on either aba…	New South Wales; Australia	(Hardy and Gullan 2010)	2019	Yes
Hemiptera	Eriococcidae	Opisthoscelis	Opisthoscelis tuberculata	Eucalyptus sp.	Galling	Female gall: "On leaf. Pit-shaped gall, opening round to oblong, 2.0–3.0 mm wide, surrounded by raised lip, ca 0.2 mm high, apparently on adaxial leaf surface; gall hemispherical on side of leaf opposite opening, 1.0–1.5 mm high." Male gall: "Not known." (Hardy and Gullan, 2010)	New South Wales; Australia	(Hardy and Gullan 2010)	2019	Yes
Hemiptera	Eriococcidae	Opisthoscelis	Opisthoscelis ungulifinis	Eucalyptus sp.	Galling	Female gall: "On leaf. Raised, rather nipple-like excrescences; height ca 2 mm above leaf and projecting 1 mm below, width 3–5 mm. Gall opening star-like, with fissures radiating from central orifice, apparently on adaxial leaf surface." Male gall: "Unknown." (Hardy and Gullan, 2010)	New South Wales; Australia	(Hardy and Gullan 2010)	2019	Yes
Hemiptera	Eriococcidae	Ourococcus	Ourococcus cobbi	Eucalyptus sp.	Piercing and sucking	"Adult females found beneath bark scales of Eucalyptus sp. and also in wounds in the bark, secreting long, glassy filaments, stationary." (Fuller, 1899)	Western Australia; Australia	(Fuller 1899)	1899	No
Hemiptera	Eriococcidae	Ourococcus	Ourococcus eucalypti	Eucalyptus sp.	Piercing and sucking	"Adult females surrounded by a black waxy secretion and occupying a deep-seated cavity in the bark." (Fuller 1899)	Western Australia; Australia	(Fuller 1899)	1899	Yes
Hemiptera	Eriococcidae	Phacelococcus	Phacelococcus brookesae	Eucalyptus globulus	Piercing and sucking	"This species occurs in a wax cell which it produces under the bark of its host." (Miller, 1970)	Tasmania; Australia	(Miller 1970)	1970	No
Hemiptera	Eriococcidae	Phacelococcus	Phacelococcus cookae	Eucalyptus melliodora	Piercing and sucking	"on bark or in twig bark crevices of E. melliodora in amorphous white test, J. W. Beardsley"	Victoria; Australia	(Gullan and Strong 1997)	1997	No
Hemiptera	Eriococcidae	Phacelococcus	Phacelococcus cookae	Eucalyptus microcarpa	Piercing and sucking	"in crevice in twig bark of E. microcarpa, J.W. Beardsley"	Victoria; Australia	(Gullan and Strong 1997)	1997	No
Hemiptera	Eriococcidae	Phacelococcus	Phacelococcus cookae	Eucalyptus tricarpa	Piercing and sucking	"Four of the adult females from E. sideroxylon tricarpa were collected together in a cavity within swollen stem tissue and were covered in a resinous or waxy substance. The fifth adult female was extracted from a small swelling on the arm of a nearby gall of Apiomorpha munita tereticornuta Gullan." (Gullan and Strong 1997)	New South Wales; Australia	(Gullan and Strong 1997)	1997	No
Hemiptera	Eriococcidae	Phacelococcus	Phacelococcus frenchi	Eucalyptus fastigata	Piercing and sucking	"in longitudinal crevices in the fibrous bark of the trunk of the host tree" (Gullan and Strong, 1997)	Australian Capital Territory; Australia	(Gullan and Strong 1997)	1997	No
Hemiptera	Eriococcidae	Phacelococcus	Phacelococcus frenchi	Eucalyptus regnans	Piercing and sucking	"The paratypes from Victoria with the designation #596 are listed in W. W. Froggatt’s accession notebook with the following data: “ Warburtoniafrenchi on Eucalyptus regnans, C. French 8/16/15 from Warburton Vic” and “n. sp. Green ms.”. The dry bark (in the BMNH) from which these specimens were extracted contains the remnants of a cream to pale brown waxy secretion forming individual cells where f…	Victoria; Australia	(Gullan and Strong 1997)	1997	No
Hemiptera	Eriococcidae	Phacelococcus	Phacelococcus subcorticalis	Eucalyptus fastigata	Piercing and sucking	"In life, the adult females are orange-pink to yellow with an almost indiscernible waxy coating that is apparent as a white powdery deposit on the bark around the insects. The specimens collected in the Brindabella Range, A.C.T., were in longitudinal crevices in the fibrous bark on the trunk of E. fastigata Deane and Maiden (Fig. 10), whereas in Victoria these eriococcids were found under sheets …	Australian Capital Territory, New South Wales; Australia	(Gullan and Strong 1997)	1997	Yes
Hemiptera	Eriococcidae	Phacelococcus	Phacelococcus subcorticalis	Eucalyptus regnans	Piercing and sucking	"In life, the adult females are orange-pink to yellow with an almost indiscernible waxy coating that is apparent as a white powdery deposit on the bark around the insects. The specimens collected in the Brindabella Range, A.C.T., were in longitudinal crevices in the fibrous bark on the trunk of E. fastigata Deane and Maiden (Fig. 10), whereas in Victoria these eriococcids were found under sheets …	Victoria; Australia	(Gullan and Strong 1997)	1997	No
Hemiptera	Eriococcidae	Sphaerococcopsis	Sphaerococcopsis inflatipes	Eucalyptus sp.	Galling	"I think the normal appearance of the bark would be smooth and light-grey, but the Coccids look like an eruption of pustules on the surface." (Maskell, 1893b)	Victoria; Australia	(Maskell 1893) (Hoy 1963)	1893	Yes
Hemiptera	Eriococcidae	Sphaerococcopsis	Sphaerococcopsis inflatipes	Eucalyptus botryoides	Galling		New South Wales; Australia	(Hoy 1963)	1963	No
Hemiptera	Eriococcidae	Sphaerococcopsis	Sphaerococcopsis inflatipes	Eucalyptus nova-anglica	Galling		New South Wales; Australia	(Hoy 1963)	1963	No
Hemiptera	Eriococcidae	Sphaerococcopsis	Sphaerococcopsis inflatipes	Eucalyptus viminalis	Galling	"The galls of the four species are essentially similar and when mature consist of a blister-like swelling covering a shallow, smooth-walled circular cavity beneath a thin layer of bark. Each gall bears a small, circular opening, approximately 0.5 mm diameter, at the center of the convex blister." (Beardsley, 1974)	Victoria; Australia	(Beardsley Jr. 1974b)	1974	No
Hemiptera	Eriococcidae	Sphaerococcopsis	Sphaerococcopsis platynotum	Eucalyptus sp.	Galling	"The galls of the four species are essentially similar and when mature consist of a blister-like swelling covering a shallow, smooth-walled circular cavity beneath a thin layer of bark. Each gall bears a small, circular opening, approximately 0.5 mm diameter, at the center of the convex blister." (Beardsley, 1974)	South Australia; Australia	(Beardsley Jr. 1974b)	1974	No
Hemiptera	Eriococcidae	Sphaerococcopsis	Sphaerococcopsis platynotum	Eucalyptus melliodora	Galling	"The galls of the four species are essentially similar and when mature consist of a blister-like swelling covering a shallow, smooth-walled circular cavity beneath a thin layer of bark. Each gall bears a small, circular opening, approximately 0.5 mm diameter, at the center of the convex blister." (Beardsley, 1974)	Victoria; Australia	(Beardsley Jr. 1974b)	1974	No
Hemiptera	Eriococcidae	Sphaerococcopsis	Sphaerococcopsis simplicior	Eucalyptus sp.	Galling	"The galls of the four species are essentially similar and when mature consist of a blister-like swelling covering a shallow, smooth-walled circular cavity beneath a thin layer of bark. Each gall bears a small, circular opening, approximately 0.5 mm diameter, at the center of the convex blister." (Beardsley, 1974)	Queensland; Australia	(Beardsley Jr. 1974b)	1974	No
Hemiptera	Eriococcidae	Sphaerococcopsis	Sphaerococcopsis simplicior	Eucalyptus camaldulensis	Galling	"The galls of the four species are essentially similar and when mature consist of a blister-like swelling covering a shallow, smooth-walled circular cavity beneath a thin layer of bark. Each gall bears a small, circular opening, approximately 0.5 mm diameter, at the center of the convex blister." (Beardsley, 1974)	Victoria; Australia	(Beardsley Jr. 1974b)	1974	Yes
Hemiptera	Eriococcidae	Sphaerococcopsis	Sphaerococcopsis simplicior	Eucalyptus viminalis	Galling	"The galls of the four species are essentially similar and when mature consist of a blister-like swelling covering a shallow, smooth-walled circular cavity beneath a thin layer of bark. Each gall bears a small, circular opening, approximately 0.5 mm diameter, at the center of the convex blister." (Beardsley, 1974)	Victoria; Australia	(Beardsley Jr. 1974b)	1974	No
Hemiptera	Eriococcidae	Sphaerococcopsis	Sphaerococcopsis umbilicus	Eucalyptus gracilis	Galling	"The galls of the four species are essentially similar and when mature consist of a blister-like swelling covering a shallow, smooth-walled circular cavity beneath a thin layer of bark. Each gall bears a small, circular opening, approximately 0.5 mm diameter, at the center of the convex blister." (Beardsley, 1974)	Victoria; Australia	(Beardsley Jr. 1974b)	1974	No
Hemiptera	Eriococcidae	Sphaerococcopsis	Sphaerococcopsis umbilicus	Eucalyptus microcarpa	Galling	"The galls of the four species are essentially similar and when mature consist of a blister-like swelling covering a shallow, smooth-walled circular cavity beneath a thin layer of bark. Each gall bears a small, circular opening, approximately 0.5 mm diameter, at the center of the convex blister." (Beardsley, 1974)	Victoria; Australia	(Beardsley Jr. 1974b)	1974	No
Hemiptera	Eriococcidae	Subcorticoccus	Subcorticoccus beardsleyi	Eucalyptus macrorhyncha	Piercing and sucking	Found under bark	Victoria; Australia	(Beardsley Jr. 1974b)	1974	No
Hemiptera	Eriococcidae	Subcorticoccus	Subcorticoccus huonamnis	Eucalyptus regnans	Piercing and sucking	Found under bark	Tasmania; Australia	(Gullan 1999(	1999	No
Hemiptera	Eriococcidae	Subcorticoccus	Subcorticoccus murrindindi	Eucalyptus regnans	Piercing and sucking	Found under bark	Victoria; Australia	(Gullan 1999(	1999	No
Hemiptera	Eriococcidae	Tanyscelis	Tanyscelis conica	Eucalyptus sp.	Galling	"Upon one side of the leaf arises the conical apex, whilst on the other the gall protrudes as a hemisphere." (Fuller, 1897)	Western Australia; Australia	(Fuller 1897c)	1897	No
Hemiptera	Eriococcidae	Tanyscelis	Tanyscelis conica	Eucalyptus dumosa	Galling	Female gall: "On leaf. Height 5.0–7.0 mm (= total height above and below leaf blade), width 5.0–9.5 mm. Gall opening slit-like, 0.5–0.8 mm long; on abaxial or adaxial surface, but all galls opening on same surface on any one leaf. Side of gall with opening conical, other side convex, globose" Male gall: "Not known." (Hardy and Gullan, 2010)	South Australia, Victoria; Australia	(Hardy and Gullan 2010)	2019	Yes
Hemiptera	Eriococcidae	Tanyscelis	Tanyscelis conica	Eucalyptus incrassata	Galling	Female gall: "On leaf. Height 5.0–7.0 mm (= total height above and below leaf blade), width 5.0–9.5 mm. Gall opening slit-like, 0.5–0.8 mm long; on abaxial or adaxial surface, but all galls opening on same surface on any one leaf. Side of gall with opening conical, other side convex, globose" Male gall: "Not known." (Hardy and Gullan, 2010)	Victoria; Australia	(Hardy and Gullan 2010)	2019	No
Hemiptera	Eriococcidae	Tanyscelis	Tanyscelis conica	Eucalyptus wandoo	Galling	Female gall: "On leaf. Height 5.0–7.0 mm (= total height above and below leaf blade), width 5.0–9.5 mm. Gall opening slit-like, 0.5–0.8 mm long; on abaxial or adaxial surface, but all galls opening on same surface on any one leaf. Side of gall with opening conical, other side convex, globose" Male gall: "Not known." (Hardy and Gullan, 2010)	Western Australia; Australia	(Hardy and Gullan 2010)	2019	No
Hemiptera	Eriococcidae	Tanyscelis	Tanyscelis convexa	Eucalyptus sp.	Galling	Female gall: "On stem and base of petiole. Height 3.0–7.7 mm, width 4.5–8.6 mm, length of basal attachment 4.6–11.8 mm. Gall opening slit-like to oblong, 0.1–0.4 mm wide, 0.4–1.7 mm long (paralectotype galls with slit-like opening mostly 0.1 x 1.2 mm). Gall globose, surface variable, distal area frequently with 1 or 2 concentric circular scars, distal surface above scars smooth and lighter in col…		(Froggatt 1929)	1929	Yes
Hemiptera	Eriococcidae	Tanyscelis	Tanyscelis convexa	Eucalyptus macrorrhyncha	Galling	Female gall: "On stem and base of petiole. Height 3.0–7.7 mm, width 4.5–8.6 mm, length of basal attachment 4.6–11.8 mm. Gall opening slit-like to oblong, 0.1–0.4 mm wide, 0.4–1.7 mm long (paralectotype galls with slit-like opening mostly 0.1 x 1.2 mm). Gall globose, surface variable, distal area frequently with 1 or 2 concentric circular scars, distal surface above scars smooth and lighter in col…		(Froggatt 1929) (Hardy and Gullan 2010)	1929	No
Hemiptera	Eriococcidae	Tanyscelis	Tanyscelis grallator	Eucalyptus sp.	Galling	Female gall: "On leaf. Thorn-like, height 2.2–3.0 mm, width 3.0–4.8 mm, length of basal attachment 5.0–6.0 mm. Gall opening slit-like, 0.5–0.8 mm long; on adaxial leaf surface for several galls examined. Base broad and globose with circular scar; apex tapering to blunt point. Live adult females of T. grallator have white powdery wax in a band across dorsum of each body segment, with intersegmenta…	Queensland; Australia	(Hardy and Gullan 2010)	2019	Yes
Hemiptera	Eriococcidae	Tanyscelis	Tanyscelis maculata	Eucalyptus sp.	Galling	Opisthoscelis recurva (synonym) female gall: "Female galls brown, the basal portion forming a circular platform upon the twig, divided from the base of the true gall by a contracted reddish scar, which is broadest at the base, rounded, and tapering to the apex which curves sharply downward like the beak of a parrot; tip truncate, with oval apical orifice. Diameter at base 9 mm.; height 9 mm." Mal…		(Froggatt 1929)	1929	Yes
Hemiptera	Eriococcidae	Tanyscelis	Tanyscelis maculata	Eucalyptus gracilis	Galling	Female gall: "Galls brown, 3 lines high, 2 lines in diameter at the base, 1/2 a line in diameter at the apex; pyriform, broad at base, tapering very slightly about two-thirds of height, then constricted into a conical point; apical orifice narrow, slit-like, with the lip on either side black, rugose and slightly turned back; base of gall thick; walls of chamber brown, shining, of medium thickness…	Victoria; Australia	(Froggatt 1894)	1893	Yes
Hemiptera	Eriococcidae	Tanyscelis	Tanyscelis maculata	Eucalyptus leucoxylon	Galling	Female gall: "Galls brown, 3 lines high, 2 lines in diameter at the base, 1/2 a line in diameter at the apex; pyriform, broad at base, tapering very slightly about two-thirds of height, then constricted into a conical point; apical orifice narrow, slit-like, with the lip on either side black, rugose and slightly turned back; base of gall thick; walls of chamber brown, shining, of medium thickness…	Victoria; Australia	(Froggatt 1894)	1893	Yes
Hemiptera	Eriococcidae	Tanyscelis	Tanyscelis maculata	Eucalyptus melliodora	Galling	Female gall: "On stem (mostly), fruit, leaf petiole and midrib. Conical to thorn-like, height 3.2–16.2 mm, width 2.7–6.9 mm, length of basal attachment 3.6–11.2 mm. Gall opening oblong, 0.1–0.4 mm wide, 0.3–1.2 mm long. Base of gall broad, surface smooth, distal portion attenuated and annulated, may be recurved, 1–6 rings." Male gall: "On stem and either leaf surface, height 1.9–8.0 mm, width 0.9…	Queensland; Australia	(Hardy and Gullan 2010)	2019	Yes
Hemiptera	Eriococcidae	Tanyscelis	Tanyscelis maskelli	Eucalyptus sp.	Galling	Female gall: "Gall 6 lines high, diameter 4 lines; basal portion dull green, apical portion brown; solid, broad, and squat at the base, cylindrical for the first two-thirds, then sharply constricted, often into a distinct rim, from which a conical pyriform brown cap springs, formed of several concentric rings ending in a truncate tip, with the apical orifice in the centre; orifice a very narrow e…	Australia	(Froggatt 1894) (Hardy and Gullan 2010)	1894	Yes
Hemiptera	Eriococcidae	Tanyscelis	Tanyscelis maskelli	Eucalyptus melanophloia	Galling	Female gall: "On stem. Conical (Fig. 2h) to thorn-like, height 6.4–14.1 mm, width 3.7–7.8 mm, length of basal attachment 5.2–11.0 mm. Gall opening round to oblong, 0.2–1.8 mm wide. Base of gall broad, surface rugose, distal portion attenuated and annulated, with 2–7 rings." (Hardy and Gullan, 2010). Male gall: "On stem and either leaf surface. Tubular, narrowing slightly towards apex, height 2.1–…	Queensland; Australia	(Hardy and Gullan 2010)	2019	No
Hemiptera	Eriococcidae	Tanyscelis	Tanyscelis maskelli	Eucalyptus fibrosa	Galling	Female gall: "On stem. Conical (Fig. 2h) to thorn-like, height 6.4–14.1 mm, width 3.7–7.8 mm, length of basal attachment 5.2–11.0 mm. Gall opening round to oblong, 0.2–1.8 mm wide. Base of gall broad, surface rugose, distal portion attenuated and annulated, with 2–7 rings." (Hardy and Gullan, 2010). Male gall: "On stem and either leaf surface. Tubular, narrowing slightly towards apex, height 2.1–…	New South Wales; Australia	(Hardy and Gullan 2010)	2019	No
Hemiptera	Eriococcidae	Tanyscelis	Tanyscelis maskelli	Eucalyptus siderophloia	Galling	Female gall: "Gall 6 lines high, diameter 4 lines; basal portion dull green, apical portion brown; solid, broad, and squat at the base, cylindrical for the first two-thirds, then sharply constricted, often into a distinct rim, from which a conical pyriform brown cap springs, formed of several concentric rings ending in a truncate tip, with the apical orifice in the centre; orifice a very narrow e…	New South Wales; Australia	(Froggatt 1894) (Hardy and Gullan 2010)	1894	No
Hemiptera	Eriococcidae	Tanyscelis	Tanyscelis maskelli	Eucalyptus crebra	Galling	Female gall: "On stem. Conical (Fig. 2h) to thorn-like, height 6.4–14.1 mm, width 3.7–7.8 mm, length of basal attachment 5.2–11.0 mm. Gall opening round to oblong, 0.2–1.8 mm wide. Base of gall broad, surface rugose, distal portion attenuated and annulated, with 2–7 rings." (Hardy and Gullan, 2010). Male gall: "On stem and either leaf surface. Tubular, narrowing slightly towards apex, height 2.1–…	New South Wales; Australia	(Hardy and Gullan 2010)	2019	No
Hemiptera	Eriococcidae	Tanyscelis	Tanyscelis megagibba	Eucalyptus sp.	Galling	Female gall: "On stem. A rounded swelling; gall opening slit-like; base of gall broad, gall surface striated, distal part a narrow truncate cone bearing orifice." Male gall: "On stem; similar to gall of female but without apical cone; gall opening irregularly shaped." (Hardy and Gullan, 2010)	South Australia; Australia	(Hardy and Gullan 2010)	2019	No
Hemiptera	Eriococcidae	Tanyscelis	Tanyscelis megagibba	Eucalyptus microcarpa	Galling	Female gall: "On stem. A rounded swelling; gall opening slit-like; base of gall broad, gall surface striated, distal part a narrow truncate cone bearing orifice." Male gall: "On stem; similar to gall of female but without apical cone; gall opening irregularly shaped." (Hardy and Gullan, 2010)	South Australia; Australia	(Hardy and Gullan 2010)	2019	Yes
Hemiptera	Eriococcidae	Tanyscelis	Tanyscelis mollicornuta	Eucalyptus populnea	Galling	Female gall: "On leaves. Gall a circular raised area, up to 5 mm across and 1–2 mm high; opening slit-like." Male gall: "Not known" (Hardy and Gullan, 2010)		(Hardy and Gullan 2010)	2019	No
Hemiptera	Eriococcidae	Tanyscelis	Tanyscelis pisiformis	Eucalyptus sp.	Galling	Female gall: "Galls green, tinged with reddish-brown; soft globular excrescences 2 lines in diameter covering the leaves ; basal orifice on the underside of the leaf, keyhole-shaped, in the centre of a raised brown button-like wart; chamber spherical, walls thin, the coccid lying across the roof lightly attached by the mouth to the gall." (Froggatt, 1894). "On leaf. Height 4.0–9.6 mm, width 4.0–6…	New South Wales; Australia	(Froggatt 1894) (Hardy and Gullan 2010)	1894	Yes
Hemiptera	Eriococcidae	Tanyscelis	Tanyscelis pisiformis	Eucalyptus melliodora	Galling	Female gall: "Galls green, tinged with reddish-brown; soft globular excrescences 2 lines in diameter covering the leaves ; basal orifice on the underside of the leaf, keyhole-shaped, in the centre of a raised brown button-like wart; chamber spherical, walls thin, the coccid lying across the roof lightly attached by the mouth to the gall." (Froggatt, 1894). "On leaf. Height 4.0–9.6 mm, width 4.0–6…	New South Wales; Australia	(Froggatt 1894)	1893	No
Hemiptera	Eriococcidae	Tanyscelis	Tanyscelis pisiformis	Eucalyptus piperita	Galling	Female gall: "Galls green, tinged with reddish-brown; soft globular excrescences 2 lines in diameter covering the leaves ; basal orifice on the underside of the leaf, keyhole-shaped, in the centre of a raised brown button-like wart; chamber spherical, walls thin, the coccid lying across the roof lightly attached by the mouth to the gall." (Froggatt, 1894). "On leaf. Height 4.0–9.6 mm, width 4.0–6…	New South Wales; Australia	(Froggatt 1894)	1893	No
Hemiptera	Eriococcidae	Tanyscelis	Tanyscelis pisiformis	Eucalyptus resinifera	Galling	Female gall: "Galls green, tinged with reddish-brown; soft globular excrescences 2 lines in diameter covering the leaves ; basal orifice on the underside of the leaf, keyhole-shaped, in the centre of a raised brown button-like wart; chamber spherical, walls thin, the coccid lying across the roof lightly attached by the mouth to the gall." (Froggatt, 1894). "On leaf. Height 4.0–9.6 mm, width 4.0–6…	New South Wales; Australia	(Froggatt 1894)	1893	No
Hemiptera	Eriococcidae	Tanyscelis	Tanyscelis pisiformis	Eucalyptus robusta	Galling	Female gall: "On leaf. Height 4.0–9.6 mm, width 4.0–6.4 mm, length of basal attachment 2.9–8.9 mm. Gall opening an almost closed slit in young galls, in mature galls slit-like to oblong, 0.1–1.8 mm wide, 0.6–0.8 mm long; on abaxial (lower) leaf surface. Gall opening on small raised or low conical protrusion, opposite side of leaf sub-spherical, basal attachment may be constricted; surface green, …	New South Wales; Australia	(Froggatt 1894)	1893	No
Hemiptera	Eriococcidae	Tanyscelis	Tanyscelis pisiformis	Eucalyptus saligna	Galling	Female gall: "On leaf. Height 4.0–9.6 mm, width 4.0–6.4 mm, length of basal attachment 2.9–8.9 mm. Gall opening an almost closed slit in young galls, in mature galls slit-like to oblong, 0.1–1.8 mm wide, 0.6–0.8 mm long; on abaxial (lower) leaf surface. Gall opening on small raised or low conical protrusion, opposite side of leaf sub-spherical, basal attachment may be constricted; surface green, …	New South Wales; Australia	(Hardy and Gullan 2010)	2019	No
Hemiptera	Eriococcidae	Tanyscelis	Tanyscelis spinosa	Eucalyptus sp.	Galling	Female gall: "On leaf. Thorn-like, height 3.1–7.3 mm, width 2.7–7.7 mm, length of basal attachment 3.4–8.1 mm, usually on adaxial (upper) leaf surface. Gall opening slit-like, ca 0.1 mm wide, 0.3–1.0 mm long. Base of gall globose and decorticated (i.e., outer tissue cracking and lifting from tissue below), distal area tapered, apex truncate." Male gall: "On leaf (probably adaxial surface). Height…	New South Wales; Australia	(Froggatt 1894) (Hardy and Gullan 2010)	1894	Yes
Hemiptera	Eriococcidae	Tanyscelis	Tanyscelis spinosa	Eucalyptus fasciculosa	Galling	Female gall: "On leaf. Thorn-like, height 3.1–7.3 mm, width 2.7–7.7 mm, length of basal attachment 3.4–8.1 mm, usually on adaxial (upper) leaf surface. Gall opening slit-like, ca 0.1 mm wide, 0.3–1.0 mm long. Base of gall globose and decorticated (i.e., outer tissue cracking and lifting from tissue below), distal area tapered, apex truncate." Male gall: "On leaf (probably adaxial surface). Height…	South Australia; Australia	(Hardy and Gullan 2010)	2019	No
Hemiptera	Eriococcidae	Tanyscelis	Tanyscelis spinosa	Eucalyptus microcarpa	Galling	Female gall: "On leaf. Thorn-like, height 3.1–7.3 mm, width 2.7–7.7 mm, length of basal attachment 3.4–8.1 mm, usually on adaxial (upper) leaf surface. Gall opening slit-like, ca 0.1 mm wide, 0.3–1.0 mm long. Base of gall globose and decorticated (i.e., outer tissue cracking and lifting from tissue below), distal area tapered, apex truncate." Male gall: "On leaf (probably adaxial surface). Height…	Victoria; Australia	(Hardy and Gullan 2010)	2019	Yes
Hemiptera	Eriococcidae	Tanyscelis	Tanyscelis spinosa	Eucalyptus populnea	Galling	Female gall: "On leaf. Thorn-like, height 3.1–7.3 mm, width 2.7–7.7 mm, length of basal attachment 3.4–8.1 mm, usually on adaxial (upper) leaf surface. Gall opening slit-like, ca 0.1 mm wide, 0.3–1.0 mm long. Base of gall globose and decorticated (i.e., outer tissue cracking and lifting from tissue below), distal area tapered, apex truncate." Male gall: "On leaf (probably adaxial surface). Height…	Queensland; Australia	(Hardy and Gullan 2010)	2019	No
Hemiptera	Eriococcidae	Tanyscelis	Tanyscelis spinosa	Eucalyptus siderophloia	Galling	Female gall: Gall brown, 3 lines high, 3 lines in diameter at the base; broad and round at the base, coming to a sharp thorn-like tip, in which is situated the minute circular apical orifice; walls of chamber thin; always formed upon the leaves, generally covering them with isolated galls, but sometimes so close together that they abort the leaves. Male gall: "Galls green, 1/2 line high, 2 lines …	Victoria; Australia	(Froggatt 1894) (Hardy and Gullan 2010)	1894	Yes
Hemiptera	Eriococcidae	Tanyscelis	Tanyscelis tripocula	Eucalyptus cephalocarpa	Galling	Female gall: "On leaf. Gall circular, 3–4 mm diameter, almost level with leaf surface on orifice side, a slightly raised bump on opposite leaf surface; opening round to elongate, surrounded by raised ring of tissue, usually opening on adaxial (upper) surface of leaf. Gall tissue green but highly glaucous due to white waxy exudation on Eucalyptus cephalocarpa; gall not glaucous and becoming brown …	Victoria; Australia	(Hardy and Gullan 2010)	2019	Yes
Hemiptera	Eriococcidae	Tanyscelis	Tanyscelis verrucula	Eucalyptus sp.	Galling	Female gall: "On stem, leaf petiole and midrib. Gall nipple-like, broadly rugose, shape somewhat irregular, with orifice on opposite side of leaf; height 3.8–8.7 mm, width 2.7–6.4 mm, length of basal attachment 3.2–6.7 mm. Gall orifice slit-like to oblong, 0.1–0.3 mm wide, 0.3–1.2 mm long; if gall on leaf, orifice on abaxial (lower) surface." Male gall: "On stem and leaf (probably either surface)…	New South Wales, Northern Territory, South Australia, Tasmania; Australia	(Froggatt 1894) (Hardy and Gullan 2010)	1894	Yes
Hemiptera	Eriococcidae	Tanyscelis	Tanyscelis verrucula	Eucalyptus cephalocarpa	Galling	Female gall: "On stem, leaf petiole and midrib. Gall nipple-like, broadly rugose, shape somewhat irregular, with orifice on opposite side of leaf; height 3.8–8.7 mm, width 2.7–6.4 mm, length of basal attachment 3.2–6.7 mm. Gall orifice slit-like to oblong, 0.1–0.3 mm wide, 0.3–1.2 mm long; if gall on leaf, orifice on abaxial (lower) surface." Male gall: "On stem and leaf (probably either surface)…	Victoria; Australia	(Hardy and Gullan 2010)	2019	Yes
Hemiptera	Eriococcidae	Tanyscelis	Tanyscelis verrucula	Eucalyptus bridgesiana	Galling	Female gall: "On stem, leaf petiole and midrib. Gall nipple-like, broadly rugose, shape somewhat irregular, with orifice on opposite side of leaf; height 3.8–8.7 mm, width 2.7–6.4 mm, length of basal attachment 3.2–6.7 mm. Gall orifice slit-like to oblong, 0.1–0.3 mm wide, 0.3–1.2 mm long; if gall on leaf, orifice on abaxial (lower) surface." Male gall: "On stem and leaf (probably either surface)…	Australian Capital Territory; Australia	(Hardy and Gullan 2010)	2019	No
Hemiptera	Eriococcidae	Tanyscelis	Tanyscelis verrucula	Eucalyptus viminalis	Galling	Female gall: "On stem, leaf petiole and midrib. Gall nipple-like, broadly rugose, shape somewhat irregular, with orifice on opposite side of leaf; height 3.8–8.7 mm, width 2.7–6.4 mm, length of basal attachment 3.2–6.7 mm. Gall orifice slit-like to oblong, 0.1–0.3 mm wide, 0.3–1.2 mm long; if gall on leaf, orifice on abaxial (lower) surface." Male gall: "On stem and leaf (probably either surface)…	Victoria; Australia	(Hardy and Gullan 2010)	2019	No
Hemiptera	Eriococcidae	Tanyscelis	Tanyscelis villosigibba	Eucalyptus sp.	Galling	Female gall: "Galls on leaves and stems; each either globular, hemispherical, conical, mammiform or thorn-like, never pit-like; with orifice usually slit-like, sometimes circular to oblong; if galls on leaves, orifice on either abaxial or adaxial surface, depending on Tanyscelis species, but surface often difficult to determine in mature isobilateral leaves and galls typically opening on same sur…	Queensland; Australia	(Hardy and Gullan 2010)	2019	Yes
Hemiptera	Eriococcidae	Tanyscelis	Tanyscelis villosigibba	Eucalyptus crebra	Galling	Female gall: "Galls on leaves and stems; each either globular, hemispherical, conical, mammiform or thorn-like, never pit-like; with orifice usually slit-like, sometimes circular to oblong; if galls on leaves, orifice on either abaxial or adaxial surface, depending on Tanyscelis species, but surface often difficult to determine in mature isobilateral leaves and galls typically opening on same sur…	Queensland; Australia	(Hardy and Gullan 2010)	2019	No
Hemiptera	Eurybrachidae	Platybrachys	Platybrachys decemmacula	Eucalyptus saligna	Piercing-and-sucking	Pierces twigs	New South Wales; Australia	(Moore 1972)	1972	No
Hemiptera	Flatidae	Siphanta	Siphanta acuta	Eucalyptus spp.	Piercing-and-sucking	?	Tropical to temperate regions of Australia	(Jones et al. 2015)	2015	No
Hemiptera	Kerriidae	Austrotachardia	Austrotachardia melaleucae	Eucalyptus sp.	Piercing and sucking	"Female insects producing a quantity of very dark-red or purple resinous matter, which may be aggregated in masses on the twigs, or in detached semi-globular pieces each of which contains an insect. On the outside of these resinous masses may be frequently seen small quantities if white cottony fibres." (Maskell, 1892)	Victoria; Australia	(Maskell 1892)	1892	Yes
Hemiptera	Lecanodiaspididae	Lecanodiaspis	Lecanodiaspis convexa	Eucalyptus sp.	Piercing and sucking	"the female coccids massed together on the branchlets of an undetermined species of eucalyptus" (Froggatt, 1915)	New South Wales; Australia	(Froggatt 1915) (Froggatt 1921) (Howell and Kosztarab 1972) (Williams and Kosztarab 1970)	1915	Yes
Hemiptera	Lecanodiaspididae	Lecanodiaspis	Lecanodiaspis crassispina	Eucalyptus incrassata	Piercing and sucking		Victoria; Australia	(Howell and Kosztarab 1972)	1972	No
Hemiptera	Lecanodiaspididae	Lecanodiaspis	Lecanodiaspis eucalypti	Eucalyptus sp.	Piercing and sucking	Female scales are positioned in depressions on twigs	New South Wales; Australia	(Fernald 1903) (Froggatt 1915) (Howell and Kosztarab 1972) (Maskell 1893) (Morrison and Morrison 1927) (Williams and Kosztarab 1970)	1903	Yes
Hemiptera	Lecanodiaspididae	Lecanodiaspis	Lecanodiaspis frenchi	Eucalyptus sp.	Piercing and sucking	"covering the branchlets of one of the stunted mallee eucalypts" (Froggatt, 1915)		(Froggatt 1915) (Froggatt 1921) (Howell and Kosztarab 1972) (Williams and Kosztarab 1970)	1915	Yes
Hemiptera	Lecanodiaspididae	Lecanodiaspis	Lecanodiaspis frenchi	Eucalyptus gracilis	Piercing and sucking	"covering the branchlets of one of the stunted mallee eucalypts" (Froggatt, 1915)		(Froggatt 1915) (Froggatt 1921) (Howell and Kosztarab 1972) (Williams and Kosztarab 1970)	1915	Yes
Hemiptera	Lecanodiaspididae	Lecanodiaspis	Lecanodiaspis newmani	Eucalyptus sp.	Piercing and sucking	"The female test is massed together on the bark" (Froggatt, 1921)	Western Australia; Australia	(Froggatt 1915) ( Froggatt 1921) (Howell and Kosztarab 1972)	1915	Yes
Hemiptera	Lecanodiaspididae	Lepidosaphes	Lepidosaphes grisea	Eucalyptus sp.	Piercing and sucking	Occurs on twigs	New South Wales; Australia	(Maskell 1890)	1890	No
Hemiptera	Lecanodiaspididae	Lepidosaphes	Lepidosaphes lidgetti	Eucalyptus robusta	Piercing and sucking		Victoria; Australia	(Cockerell 1899)	1899	No
Hemiptera	Lecanodiaspididae	Lepidosaphes	Lepidosaphes multipora	Eucalyptus sp.	Piercing and sucking	Masses of scales occur on bark	New Zealand	(Henderson 2011)	2011	No
Hemiptera	Lecanodiaspididae	Lepidosaphes	Lepidosaphes multipora	Eucalyptus globulus	Piercing and sucking		New Zealand	(Green 1929)	1929	No
Hemiptera	Lecanodiaspididae	Lepidosaphes	Lepidosaphes multipora	Eucalyptus piperita	Piercing and sucking	Found on the bark of small branches	New South Wales, Victoria; Australia	(Froggat 1914)	1914	Yes
Hemiptera	Lecanodiaspididae	Lepidosaphes	Lepidosaphes multipora	Eucalyptus regnans	Piercing and sucking	Masses of scales occur on bark	New Zealand	(Henderson 2011)	2011	No
Hemiptera	Machaerotidae	Chaetophyes	Chaetophyes compacta	Eucalyptus spp.	Piercing-and-sucking	?	Tropical to temperate regions of Australia	(Jones et al. 2015)	2015	No
Hemiptera	Machaerotidae	Machaerota	Machaerota finitima	Eucalyptus spp.	Piercing-and-sucking	?	Tropical to subtropical regions of Australia	(Jones et al. 2015)	2015	No
Hemiptera	Membracidae	Acanthucus	Acanthucus trispinifer	Eucalyptus grandis	Piercing-and-sucking	Pierces twigs	New South Wales; Australia	(Moore 1972)	1972	No
Hemiptera	Membracidae	Sertorius	Sertorius australis	Eucalyptus spp.	Piercing-and-sucking	?	Tropical to subtropical regions of Australia	(Jones et al. 2015)	2015	No
Hemiptera	Miridae	Rayieria	Rayieria sp.	Eucalyptus argophloia	Piercing-and-sucking	May cause leaves to shed prematurely	?	(Carnegie 2008)	2008	No
Hemiptera	Miridae	Rayieria	Rayieria sp.	Eucalyptus dunnii	Piercing-and-sucking	May cause leaves to shed prematurely	?	(Carnegie 2008)	2008	No
Hemiptera	Monophlebidae	Etropera	Etropera sedlaceki	Eucalyptus sp.	Piercing and sucking		Papua New Guinea	(Bhatti and Gullan 1990)	1990	No
Hemiptera	Monophlebidae	Icerya	Icerya purchasi	Eucalyptus spp.	Piercing-and-sucking	Along midveins or major veins on the underside of the leaf	Temperate to subtropical regions of Australia	(Jones et al. 2015)	2015	Yes
Hemiptera	Monophlebidae	Monophlebulus	Monophlebulus comperei	Eucalyptus sp.	Piercing and sucking		Queensland; Australia	(Morrison and Morrison 1923)	1923	No
Hemiptera	Monophlebidae	Monophlebulus	Monophlebulus fuscus	Eucalyptus sp.	Piercing and sucking		New South Wales; Australia	(Maskell 1893)	1893	No
Hemiptera	Monophlebidae	Monophlebulus	Monophlebulus pilosior	Eucalyptus sp.	Piercing and sucking		New South Wales; Australia	(Morrison and Morrison 1923)	1923	No
Hemiptera	Monophlebidae	Monophlebulus	Monophlebulus subterraneus	Eucalyptus sp.	Piercing and sucking		South Australia; Australia	(Morrison and Morrison 1923)	1923	No
Hemiptera	Monophlebidae	Nodulicoccus	Nodulicoccus levis	Eucalyptus grandis	Piercing-and-sucking	Pierces twigs	New South Wales; Australia	(Moore 1972)	1972	No
Hemiptera	Monophlebidae	Nodulicoccus	Nodulicoccus levis	Eucalyptus pilularis	Piercing-and-sucking	Pierces twigs	New South Wales; Australia	(Moore 1972)	1972	No
Hemiptera	Monophlebidae	Nodulicoccus	Nodulicoccus levis	Eucalyptus saligna	Piercing-and-sucking	Pierces twigs	New South Wales; Australia	(Moore 1972)	1972	No
Hemiptera	Pseudococcidae	Australiputo	Australiputo eucalypti	Eucalyptus sp.	Piercing and sucking	Lives under the bark of trees	New South Wales, South Australia; Australia	(Williams 1985)	1985	No
Hemiptera	Pseudococcidae	Australiputo	Australiputo eucalypti	Eucalyptus camaldulensis	Piercing and sucking	Lives under the bark of trees	South Australia; Australia	(Ben-Dov 1994)	1985	No
Hemiptera	Pseudococcidae	Australiputo	Australiputo eucalypti	Eucalyptus cephalocarpa	Piercing and sucking	Lives under the bark of trees	Victoria; Australia	(Ben-Dov 1994)	1985	No
Hemiptera	Pseudococcidae	Australiputo	Australiputo eucalypti	Eucalyptus grandis	Piercing and sucking	Lives under the bark of trees	Queensland; Australia	(Ben-Dov 1994)	1985	No
Hemiptera	Pseudococcidae	Conulicoccus	Conulicoccus beardsleyi	Eucalyptus goniocalyx	Piercing and sucking	Found in twig galls	Victoria; Australia	(Ben-Dov 1994)	1985	No
Hemiptera	Pseudococcidae	Conulicoccus	Conulicoccus beardsleyi	Eucalyptus melliodora	Piercing and sucking	Found in twig galls	Victoria; Australia	(Ben-Dov 1994)	1985	No
Hemiptera	Pseudococcidae	Conulicoccus	Conulicoccus beardsleyi	Eucalyptus viminalis	Piercing and sucking	Found in twig galls	Victoria; Australia	(Ben-Dov 1994)	1985	No
Hemiptera	Pseudococcidae	Conulicoccus	Conulicoccus eucalypti	Eucalyptus pauciflora	Piercing and sucking	Occurs under bark	New South Wales; Australia	(Ben-Dov 1994)	1985	No
Hemiptera	Pseudococcidae	Conulicoccus	Conulicoccus pholeter	Eucalyptus melliodora	Piercing and sucking	Occurs in leaf and stem galls made by other insects	Victoria; Australia	(Ben-Dov 1994)	1985	No
Hemiptera	Pseudococcidae	Conulicoccus	Conulicoccus pholeter	Eucalyptus viridis	Piercing and sucking	Found in stem galls made by other insects	Victoria; Australia	(Ben-Dov 1994)	1985	No
Hemiptera	Pseudococcidae	Dysmicoccus	Dysmicoccus anicus	Eucalyptus camaldulensis	Piercing and sucking	Occurs on bark	South Australia; Australia	(Ben-Dov 1994)	1985	No
Hemiptera	Pseudococcidae	Dysmicoccus	Dysmicoccus mundaringae	Eucalyptus marginata	Piercing and sucking	Found under bark	Western Australia; Australia	(Ben-Dov 1994)	1985	No
Hemiptera	Pseudococcidae	Eucalyptococcus	Eucalyptococcus brookesae	Eucalyptus sp.	Piercing and sucking	Found under bark	New South Wales, South Australia; Australia	(Williams 1985)	1985	No
Hemiptera	Pseudococcidae	Eucalyptococcus	Eucalyptococcus brookesae	Eucalyptus amygdalina	Piercing and sucking	Found under bark	Tasmania, Victoria; Australia	(Ben-Dov 1994)	1985	No
Hemiptera	Pseudococcidae	Eucalyptococcus	Eucalyptococcus brookesae	Eucalyptus goniocalyx	Piercing and sucking	Found under bark	South Australia; Australia	(Ben-Dov 1994)	1985	No
Hemiptera	Pseudococcidae	Eucalyptococcus	Eucalyptococcus brookesae	Eucalyptus obliqua	Piercing and sucking	Found under bark	Victoria; Australia	(Ben-Dov 1994)	1985	No
Hemiptera	Pseudococcidae	Eucalyptococcus	Eucalyptococcus brookesae	Eucalyptus regnans	Piercing and sucking	Found under bark	Tasmania; Australia	(Ben-Dov 1994)	1985	No
Hemiptera	Pseudococcidae	Eucalyptococcus	Eucalyptococcus brookesae	Eucalyptus viminalis	Piercing and sucking	Found under bark	Victoria; Australia	(Ben-Dov 1994)	1985	No
Hemiptera	Pseudococcidae	Eucalyptococcus	Eucalyptococcus gisleni	Eucalyptus diversicolor	Piercing and sucking	Found under bark	New South Wales, Western Australia; Australia	(Ben-Dov 1994)	1985	No
Hemiptera	Pseudococcidae	Eucalyptococcus	Eucalyptococcus lobulatus	Eucalyptus globulus	Piercing and sucking	Found "under loose strips of bark of Eucalyptus globulus" (Maskell, 1894)	Victoria; Australia	(Ben-Dov 1994) (Maskell 1894)	1994	No
Hemiptera	Pseudococcidae	Paracoccus	Paracoccus canalis	Eucalyptus sp.	Piercing and sucking		New Zealand	(Ben-Dov 1994) (Cox 1987)	1987	No
Hemiptera	Pseudococcidae	Peliococcus	Peliococcus subcorticicola	Eucalyptus sp.	Piercing and sucking	Found under bark	Western Australia; Australia	(Ben-Dov 1994)	1985	No
Hemiptera	Pseudococcidae	Pseudococcus	Pseudococcus eucalypticus	Eucalyptus sp.	Piercing and sucking	Collected among male Apiomorpha sp. Galls	South Australia, Victoria; Australia	(Ben-Dov 1994)	1985	No
Hemiptera	Pseudococcidae	Pseudococcus	Pseudococcus eucalypticus	Eucalyptus camaldulensis	Piercing and sucking		Victoria; Australia	(Ben-Dov 1994)	1985	No
Hemiptera	Pseudococcidae	Pseudococcus	Pseudococcus eucalypticus	Eucalyptus cladocalyx	Piercing and sucking		South Australia; Australia	(Ben-Dov 1994)	1985	No
Hemiptera	Pseudococcidae	Pseudococcus	Pseudococcus eucalypticus	Eucalyptus saligna	Piercing and sucking		Queensland; Australia	(Ben-Dov 1994)	1985	No
Hemiptera	Pseudococcidae	Pseudococcus	Pseudococcus eucalypticus	Eucalyptus siderophloia	Piercing and sucking		Queensland; Australia	(Ben-Dov 1994)	1985	No
Hemiptera	Pseudococcidae	Pseudococcus	Pseudococcus hypergaeus	Eucalyptus sp.	Piercing and sucking	" Occurring on the aerial parts of the host plant." (Ben-Dov, 1994)	Victoria; Australia	(Ben-Dov 1994)	1985	No
Hemiptera	Pseudococcidae	Pseudococcus	Pseudococcus hypergaeus	Eucalyptus macrorhyncha	Piercing and sucking	" Occurring on the aerial parts of the host plant." (Ben-Dov, 1994)	Victoria; Australia	(Ben-Dov 1994)	1985	No
Hemiptera	Pseudococcidae	Pseudococcus	Pseudococcus hypergaeus	Eucalyptus melliodora	Piercing and sucking	" Occurring on the aerial parts of the host plant." (Ben-Dov, 1994)	Victoria; Australia	(Ben-Dov 1994)	1985	No
Hemiptera	Pseudococcidae	Pseudococcus	Pseudococcus hypergaeus	Eucalyptus viminalis	Piercing and sucking	" Occurring on the aerial parts of the host plant." (Ben-Dov, 1994)	Victoria; Australia	(Ben-Dov 1994)	1985	No
Hemiptera	Pseudococcidae	Pseudococcus	Pseudococcus viburni	Eucalyptus sp.	Piercing and sucking		Australia	(Ben-Dov 1994)	1985	No
Hemiptera	Pseudococcidae	Rastrococcus	Rastrococcus truncatispinus	Eucalyptus sp.	Piercing and sucking		New South Wales; Australia	(Ben-Dov 1994) (Williams 1989)	1989	No
Hemiptera	Pseudococcidae	Ventrispina	Ventrispina epigaea	Eucalyptus dalrympleana	Piercing and sucking	Found in surface litter	New South Wales; Australia	(Ben-Dov 1994)	1985	No
Hemiptera	Pseudococcidae	Ventrispina	Ventrispina epigaea	Eucalyptus pauciflora	Piercing and sucking	Found in surface litter	New South Wales; Australia	(Ben-Dov 1994)	1985	No
Hemiptera	Pseudococcidae	Ventrispina	Ventrispina lathetica	Eucalyptus sp.	Piercing and sucking	Found in surface litter	New South Wales; Australia	(Ben-Dov 1994)	1985	No
Hemiptera	Pseudococcidae	Villosicoccus	Villosicoccus brimblecombei	Eucalyptus acmenoides	Piercing and sucking		Queensland; Australia	(Ben-Dov 1994)	1985	No
Hemiptera	Pseudococcidae	Villosicoccus	Villosicoccus eucalypti	Eucalyptus crebra	Piercing and sucking		Queensland; Australia	(Ben-Dov 1994)	1985	No
Hemiptera	Psyllidae	Anoeconeossa	Anoeconeossa aquilonia	Eucalyptus tetrodonta	Piercing-and-sucking	No lerps are constructed, nor do the nymphs appear to be gregarious. The nymphs are found under the deserted lerps of other psyllid genera, between leaves tied together by lepidopterous larvae, in the shelter provided by the curling of leaf edges caused by other psyllid species, and even inside leaf mines if the epidermis has been broken. Consistently found beneath ?Cardiaspina (Psyllidae) lerps.	Northern Territory, Queensland, Western Australia; Australia	(Taylor 1987)	1987	No
Hemiptera	Psyllidae	Anoeconeossa	Anoeconeossa assimilis	Eucalyptus ovata	Piercing-and-sucking	No lerps are constructed, nor do the nymphs appear to be gregarious. The nymphs are found under the deserted lerps of other psyllid genera, between leaves tied together by lepidopterous larvae, in the shelter provided by the curling of leaf edges caused by other psyllid species, and even inside leaf mines if the epidermis has been broken.	New South Wales; Australia	(Taylor 1987)	1987	No
Hemiptera	Psyllidae	Anoeconeossa	Anoeconeossa assimilis	Eucalyptus rubida	Piercing-and-sucking	No lerps are constructed, nor do the nymphs appear to be gregarious. The nymphs are found under the deserted lerps of other psyllid genera, between leaves tied together by lepidopterous larvae, in the shelter provided by the curling of leaf edges caused by other psyllid species, and even inside leaf mines if the epidermis has been broken.	New South Wales; Australia	(Taylor 1987)	1987	No
Hemiptera	Psyllidae	Anoeconeossa	Anoeconeossa bullata	Eucalyptus campaspe	Piercing-and-sucking	No lerps are constructed, nor do the nymphs appear to be gregarious. The nymphs are found under the deserted lerps of other psyllid genera, between leaves tied together by lepidopterous larvae, in the shelter provided by the curling of leaf edges caused by other psyllid species, and even inside leaf mines if the epidermis has been broken.	Western Australia; Australia	(Taylor 1987)	1987	No
Hemiptera	Psyllidae	Anoeconeossa	Anoeconeossa bullata	Eucalyptus dumosa	Piercing-and-sucking	No lerps are constructed, nor do the nymphs appear to be gregarious. The nymphs are found under the deserted lerps of other psyllid genera, between leaves tied together by lepidopterous larvae, in the shelter provided by the curling of leaf edges caused by other psyllid species, and even inside leaf mines if the epidermis has been broken.	Western Australia; Australia	(Taylor 1987)	1987	No
Hemiptera	Psyllidae	Anoeconeossa	Anoeconeossa bullata	Eucalyptus griffithsii	Piercing-and-sucking	No lerps are constructed, nor do the nymphs appear to be gregarious. The nymphs are found under the deserted lerps of other psyllid genera, between leaves tied together by lepidopterous larvae, in the shelter provided by the curling of leaf edges caused by other psyllid species, and even inside leaf mines if the epidermis has been broken.	Western Australia; Australia	(Taylor 1987)	1987	No
Hemiptera	Psyllidae	Anoeconeossa	Anoeconeossa bullata	Eucalyptus lesouefii	Piercing-and-sucking	No lerps are constructed, nor do the nymphs appear to be gregarious. The nymphs are found under the deserted lerps of other psyllid genera, between leaves tied together by lepidopterous larvae, in the shelter provided by the curling of leaf edges caused by other psyllid species, and even inside leaf mines if the epidermis has been broken.	Western Australia; Australia	(Taylor 1987)	1987	No
Hemiptera	Psyllidae	Anoeconeossa	Anoeconeossa communis	Eucalyptus ?intertexta	Piercing-and-sucking	No lerps are constructed, nor do the nymphs appear to be gregarious. The nymphs are found under the deserted lerps of other psyllid genera, between leaves tied together by lepidopterous larvae, in the shelter provided by the curling of leaf edges caused by other psyllid species, and even inside leaf mines if the epidermis has been broken.	Western Australia; Australia	(Taylor 1987)	1987	No
Hemiptera	Psyllidae	Anoeconeossa	Anoeconeossa communis	Eucalyptus brevifolia	Piercing-and-sucking	No lerps are constructed, nor do the nymphs appear to be gregarious. The nymphs are found under the deserted lerps of other psyllid genera, between leaves tied together by lepidopterous larvae, in the shelter provided by the curling of leaf edges caused by other psyllid species, and even inside leaf mines if the epidermis has been broken.	Queensland; Australia	(Taylor 1987)	1987	No
Hemiptera	Psyllidae	Anoeconeossa	Anoeconeossa communis	Eucalyptus brevifolia	Piercing-and-sucking	No lerps are constructed, nor do the nymphs appear to be gregarious. The nymphs are found under the deserted lerps of other psyllid genera, between leaves tied together by lepidopterous larvae, in the shelter provided by the curling of leaf edges caused by other psyllid species, and even inside leaf mines if the epidermis has been broken.	Western Australia; Australia	(Taylor 1987)	1987	No
Hemiptera	Psyllidae	Anoeconeossa	Anoeconeossa communis	Eucalyptus camaldulensis	Piercing-and-sucking	No lerps are constructed, nor do the nymphs appear to be gregarious. The nymphs are found under the deserted lerps of other psyllid genera, between leaves tied together by lepidopterous larvae, in the shelter provided by the curling of leaf edges caused by other psyllid species, and even inside leaf mines if the epidermis has been broken.	Northern Territory, South Australia; Australia	(Taylor 1987)	1987	No
Hemiptera	Psyllidae	Anoeconeossa	Anoeconeossa communis	Eucalyptus exserta	Piercing-and-sucking	No lerps are constructed, nor do the nymphs appear to be gregarious. The nymphs are found under the deserted lerps of other psyllid genera, between leaves tied together by lepidopterous larvae, in the shelter provided by the curling of leaf edges caused by other psyllid species, and even inside leaf mines if the epidermis has been broken.	Queensland; Australia	(Taylor 1987)	1987	No
Hemiptera	Psyllidae	Anoeconeossa	Anoeconeossa communis	Eucalyptus leucoxylon	Piercing-and-sucking	No lerps are constructed, nor do the nymphs appear to be gregarious. The nymphs are found under the deserted lerps of other psyllid genera, between leaves tied together by lepidopterous larvae, in the shelter provided by the curling of leaf edges caused by other psyllid species, and even inside leaf mines if the epidermis has been broken.	South Australia; Australia	(Taylor 1987)	1987	No
Hemiptera	Psyllidae	Anoeconeossa	Anoeconeossa communis	Eucalyptus loxophleba	Piercing-and-sucking	No lerps are constructed, nor do the nymphs appear to be gregarious. The nymphs are found under the deserted lerps of other psyllid genera, between leaves tied together by lepidopterous larvae, in the shelter provided by the curling of leaf edges caused by other psyllid species, and even inside leaf mines if the epidermis has been broken.	Western Australia; Australia	(Taylor 1987)	1987	No
Hemiptera	Psyllidae	Anoeconeossa	Anoeconeossa communis	Eucalyptus microtheca	Piercing-and-sucking	No lerps are constructed, nor do the nymphs appear to be gregarious. The nymphs are found under the deserted lerps of other psyllid genera, between leaves tied together by lepidopterous larvae, in the shelter provided by the curling of leaf edges caused by other psyllid species, and even inside leaf mines if the epidermis has been broken.	New South Wales; Australia	(Taylor 1987)	1987	No
Hemiptera	Psyllidae	Anoeconeossa	Anoeconeossa communis	Eucalyptus odorata	Piercing-and-sucking	No lerps are constructed, nor do the nymphs appear to be gregarious. The nymphs are found under the deserted lerps of other psyllid genera, between leaves tied together by lepidopterous larvae, in the shelter provided by the curling of leaf edges caused by other psyllid species, and even inside leaf mines if the epidermis has been broken.	South Australia; Australia	(Taylor 1987)	1987	No
Hemiptera	Psyllidae	Anoeconeossa	Anoeconeossa communis	Eucalyptus porosa	Piercing-and-sucking	No lerps are constructed, nor do the nymphs appear to be gregarious. The nymphs are found under the deserted lerps of other psyllid genera, between leaves tied together by lepidopterous larvae, in the shelter provided by the curling of leaf edges caused by other psyllid species, and even inside leaf mines if the epidermis has been broken.	South Australia; Australia	(Taylor 1987)	1987	No
Hemiptera	Psyllidae	Anoeconeossa	Anoeconeossa communis	Eucalyptus raveretiana	Piercing-and-sucking	No lerps are constructed, nor do the nymphs appear to be gregarious. The nymphs are found under the deserted lerps of other psyllid genera, between leaves tied together by lepidopterous larvae, in the shelter provided by the curling of leaf edges caused by other psyllid species, and even inside leaf mines if the epidermis has been broken.	Queensland; Australia	(Taylor 1987)	1987	No
Hemiptera	Psyllidae	Anoeconeossa	Anoeconeossa communis	Eucalyptus rudis	Piercing-and-sucking	No lerps are constructed, nor do the nymphs appear to be gregarious. The nymphs are found under the deserted lerps of other psyllid genera, between leaves tied together by lepidopterous larvae, in the shelter provided by the curling of leaf edges caused by other psyllid species, and even inside leaf mines if the epidermis has been broken.	Western Australia; Australia	(Taylor 1987)	1987	No
Hemiptera	Psyllidae	Anoeconeossa	Anoeconeossa copidiformis	Eucalyptus amygdalina	Piercing-and-sucking	No lerps are constructed, nor do the nymphs appear to be gregarious. The nymphs are found under the deserted lerps of other psyllid genera, between leaves tied together by lepidopterous larvae, in the shelter provided by the curling of leaf edges caused by other psyllid species, and even inside leaf mines if the epidermis has been broken. Associated with Glycaspis (Psyllidae) galls in Eucalyptus …	Tasmania; Australia	(Taylor 1987)	1987	No
Hemiptera	Psyllidae	Anoeconeossa	Anoeconeossa copidiformis	Eucalyptus baxteri	Piercing-and-sucking	No lerps are constructed, nor do the nymphs appear to be gregarious. The nymphs are found under the deserted lerps of other psyllid genera, between leaves tied together by lepidopterous larvae, in the shelter provided by the curling of leaf edges caused by other psyllid species, and even inside leaf mines if the epidermis has been broken. Associated with Glycaspis (Psyllidae) galls in Eucalyptus …	South Australia; Australia	(Taylor 1987)	1987	No
Hemiptera	Psyllidae	Anoeconeossa	Anoeconeossa copidiformis	Eucalyptus macarthurii	Piercing-and-sucking	No lerps are constructed, nor do the nymphs appear to be gregarious. The nymphs are found under the deserted lerps of other psyllid genera, between leaves tied together by lepidopterous larvae, in the shelter provided by the curling of leaf edges caused by other psyllid species, and even inside leaf mines if the epidermis has been broken. Associated with Glycaspis (Psyllidae) galls in Eucalyptus …	South Australia; Australia	(Taylor 1987)	1987	No
Hemiptera	Psyllidae	Anoeconeossa	Anoeconeossa copidiformis	Eucalyptus nitida	Piercing-and-sucking	No lerps are constructed, nor do the nymphs appear to be gregarious. The nymphs are found under the deserted lerps of other psyllid genera, between leaves tied together by lepidopterous larvae, in the shelter provided by the curling of leaf edges caused by other psyllid species, and even inside leaf mines if the epidermis has been broken. Associated with Glycaspis (Psyllidae) galls in Eucalyptus …	Tasmania; Australia	(Taylor 1987)	1987	No
Hemiptera	Psyllidae	Anoeconeossa	Anoeconeossa copidiformis	Eucalyptus obliqua	Piercing-and-sucking	No lerps are constructed, nor do the nymphs appear to be gregarious. The nymphs are found under the deserted lerps of other psyllid genera, between leaves tied together by lepidopterous larvae, in the shelter provided by the curling of leaf edges caused by other psyllid species, and even inside leaf mines if the epidermis has been broken. Associated with Glycaspis (Psyllidae) galls in Eucalyptus …	Tasmania; Australia	(Taylor 1987)	1987	No
Hemiptera	Psyllidae	Anoeconeossa	Anoeconeossa copidiformis	Eucalyptus pilularis	Piercing-and-sucking	No lerps are constructed, nor do the nymphs appear to be gregarious. The nymphs are found under the deserted lerps of other psyllid genera, between leaves tied together by lepidopterous larvae, in the shelter provided by the curling of leaf edges caused by other psyllid species, and even inside leaf mines if the epidermis has been broken. Associated with Glycaspis (Psyllidae) galls in Eucalyptus …	New South Wales; Australia	(Taylor 1987)	1987	No
Hemiptera	Psyllidae	Anoeconeossa	Anoeconeossa copidiformis	Eucalyptus radiata	Piercing-and-sucking	No lerps are constructed, nor do the nymphs appear to be gregarious. The nymphs are found under the deserted lerps of other psyllid genera, between leaves tied together by lepidopterous larvae, in the shelter provided by the curling of leaf edges caused by other psyllid species, and even inside leaf mines if the epidermis has been broken. Associated with Glycaspis (Psyllidae) galls in Eucalyptus …	Victoria; Australia	(Taylor 1987)	1987	No
Hemiptera	Psyllidae	Anoeconeossa	Anoeconeossa fuscipennis	Eucalyptus botryoides	Piercing-and-sucking	No lerps are constructed, nor do the nymphs appear to be gregarious. The nymphs are found under the deserted lerps of other psyllid genera, between leaves tied together by lepidopterous larvae, in the shelter provided by the curling of leaf edges caused by other psyllid species, and even inside leaf mines if the epidermis has been broken.	New South Wales; Australia	(Taylor 1987)	1987	No
Hemiptera	Psyllidae	Anoeconeossa	Anoeconeossa fuscipennis	Eucalyptus deanei	Piercing-and-sucking	No lerps are constructed, nor do the nymphs appear to be gregarious. The nymphs are found under the deserted lerps of other psyllid genera, between leaves tied together by lepidopterous larvae, in the shelter provided by the curling of leaf edges caused by other psyllid species, and even inside leaf mines if the epidermis has been broken.	New South Wales; Australia	(Taylor 1987)	1987	No
Hemiptera	Psyllidae	Anoeconeossa	Anoeconeossa fuscipennis	Eucalyptus robusta	Piercing-and-sucking	No lerps are constructed, nor do the nymphs appear to be gregarious. The nymphs are found under the deserted lerps of other psyllid genera, between leaves tied together by lepidopterous larvae, in the shelter provided by the curling of leaf edges caused by other psyllid species, and even inside leaf mines if the epidermis has been broken.	New South Wales; Australia	(Taylor 1987)	1987	No
Hemiptera	Psyllidae	Anoeconeossa	Anoeconeossa fuscipennis	Eucalyptus saligna	Piercing-and-sucking	No lerps are constructed, nor do the nymphs appear to be gregarious. The nymphs are found under the deserted lerps of other psyllid genera, between leaves tied together by lepidopterous larvae, in the shelter provided by the curling of leaf edges caused by other psyllid species, and even inside leaf mines if the epidermis has been broken.	New South Wales; Australia	(Taylor 1987)	1987	No
Hemiptera	Psyllidae	Anoeconeossa	Anoeconeossa kalgoorliensis	Eucalyptus ebbanoensis	Piercing-and-sucking	No lerps are constructed, nor do the nymphs appear to be gregarious. The nymphs are found under the deserted lerps of other psyllid genera, between leaves tied together by lepidopterous larvae, in the shelter provided by the curling of leaf edges caused by other psyllid species, and even inside leaf mines if the epidermis has been broken.	Western Australia; Australia	(Taylor 1987)	1987	No
Hemiptera	Psyllidae	Anoeconeossa	Anoeconeossa kalgoorliensis	Eucalyptus roycei	Piercing-and-sucking	No lerps are constructed, nor do the nymphs appear to be gregarious. The nymphs are found under the deserted lerps of other psyllid genera, between leaves tied together by lepidopterous larvae, in the shelter provided by the curling of leaf edges caused by other psyllid species, and even inside leaf mines if the epidermis has been broken.	Western Australia; Australia	(Taylor 1987)	1987	No
Hemiptera	Psyllidae	Anoeconeossa	Anoeconeossa miniatae	Eucalyptus miniata	Piercing-and-sucking	No lerps are constructed, nor do the nymphs appear to be gregarious. The nymphs are found under the deserted lerps of other psyllid genera, between leaves tied together by lepidopterous larvae, in the shelter provided by the curling of leaf edges caused by other psyllid species, and even inside leaf mines if the epidermis has been broken.	Northern Territory, Western Australia; Australia	(Taylor 1987)	1987	No
Hemiptera	Psyllidae	Anoeconeossa	Anoeconeossa morgani	Eucalyptus albens	Piercing-and-sucking	No lerps are constructed, nor do the nymphs appear to be gregarious. The nymphs are found under the deserted lerps of other psyllid genera, between leaves tied together by lepidopterous larvae, in the shelter provided by the curling of leaf edges caused by other psyllid species, and even inside leaf mines if the epidermis has been broken.	South Australia; Australia	(Taylor 1987)	1987	No
Hemiptera	Psyllidae	Anoeconeossa	Anoeconeossa morgani	Eucalyptus cosmophylla	Piercing-and-sucking	No lerps are constructed, nor do the nymphs appear to be gregarious. The nymphs are found under the deserted lerps of other psyllid genera, between leaves tied together by lepidopterous larvae, in the shelter provided by the curling of leaf edges caused by other psyllid species, and even inside leaf mines if the epidermis has been broken.	South Australia; Australia	(Taylor 1987)	1987	No
Hemiptera	Psyllidae	Anoeconeossa	Anoeconeossa nigripennis	Eucalyptus pauciflora	Piercing-and-sucking	No lerps are constructed, nor do the nymphs appear to be gregarious. The nymphs are found under the deserted lerps of other psyllid genera, between leaves tied together by lepidopterous larvae, in the shelter provided by the curling of leaf edges caused by other psyllid species, and even inside leaf mines if the epidermis has been broken.	New South Wales, Australian Capital Territory; Australia	(Taylor 1987)	1987	No
Hemiptera	Psyllidae	Anoeconeossa	Anoeconeossa nigripennis	Eucalyptus stellulata	Piercing-and-sucking	No lerps are constructed, nor do the nymphs appear to be gregarious. The nymphs are found under the deserted lerps of other psyllid genera, between leaves tied together by lepidopterous larvae, in the shelter provided by the curling of leaf edges caused by other psyllid species, and even inside leaf mines if the epidermis has been broken.	New South Wales; Australia	(Taylor 1987)	1987	No
Hemiptera	Psyllidae	Anoeconeossa	Anoeconeossa pectinata	Eucalyptus howittiana	Piercing-and-sucking	No lerps are constructed, nor do the nymphs appear to be gregarious. The nymphs are found under the deserted lerps of other psyllid genera, between leaves tied together by lepidopterous larvae, in the shelter provided by the curling of leaf edges caused by other psyllid species, and even inside leaf mines if the epidermis has been broken.	Queensland; Australia	(Taylor 1987)	1987	No
Hemiptera	Psyllidae	Anoeconeossa	Anoeconeossa pectinata	Eucalyptus panda	Piercing-and-sucking	No lerps are constructed, nor do the nymphs appear to be gregarious. The nymphs are found under the deserted lerps of other psyllid genera, between leaves tied together by lepidopterous larvae, in the shelter provided by the curling of leaf edges caused by other psyllid species, and even inside leaf mines if the epidermis has been broken.	Queensland; Australia	(Taylor 1987)	1987	No
Hemiptera	Psyllidae	Anoeconeossa	Anoeconeossa pectinata	Eucalyptus paniculata	Piercing-and-sucking	No lerps are constructed, nor do the nymphs appear to be gregarious. The nymphs are found under the deserted lerps of other psyllid genera, between leaves tied together by lepidopterous larvae, in the shelter provided by the curling of leaf edges caused by other psyllid species, and even inside leaf mines if the epidermis has been broken.	New South Wales; Australia	(Taylor 1987)	1987	No
Hemiptera	Psyllidae	Anoeconeossa	Anoeconeossa pectinata	Eucalyptus propinqua	Piercing-and-sucking	No lerps are constructed, nor do the nymphs appear to be gregarious. The nymphs are found under the deserted lerps of other psyllid genera, between leaves tied together by lepidopterous larvae, in the shelter provided by the curling of leaf edges caused by other psyllid species, and even inside leaf mines if the epidermis has been broken.	New South Wales; Australia	(Taylor 1987)	1987	No
Hemiptera	Psyllidae	Anoeconeossa	Anoeconeossa secreta	Eucalyptus dumosa	Piercing-and-sucking	No lerps are constructed, nor do the nymphs appear to be gregarious. The nymphs are found under the deserted lerps of other psyllid genera, between leaves tied together by lepidopterous larvae, in the shelter provided by the curling of leaf edges caused by other psyllid species, and even inside leaf mines if the epidermis has been broken.	South Australia; Australia	(Taylor 1987)	1987	No
Hemiptera	Psyllidae	Anoeconeossa	Anoeconeossa secreta	Eucalyptus foecunda	Piercing-and-sucking	No lerps are constructed, nor do the nymphs appear to be gregarious. The nymphs are found under the deserted lerps of other psyllid genera, between leaves tied together by lepidopterous larvae, in the shelter provided by the curling of leaf edges caused by other psyllid species, and even inside leaf mines if the epidermis has been broken.	South Australia; Australia	(Taylor 1987)	1987	No
Hemiptera	Psyllidae	Anoeconeossa	Anoeconeossa socciformis	Eucalyptus calycogona	Piercing-and-sucking	No lerps are constructed, nor do the nymphs appear to be gregarious. The nymphs are found under the deserted lerps of other psyllid genera, between leaves tied together by lepidopterous larvae, in the shelter provided by the curling of leaf edges caused by other psyllid species, and even inside leaf mines if the epidermis has been broken.	Western Australia; Australia	(Taylor 1987)	1987	No
Hemiptera	Psyllidae	Anoeconeossa	Anoeconeossa socciformis	Eucalyptus campaspe	Piercing-and-sucking	No lerps are constructed, nor do the nymphs appear to be gregarious. The nymphs are found under the deserted lerps of other psyllid genera, between leaves tied together by lepidopterous larvae, in the shelter provided by the curling of leaf edges caused by other psyllid species, and even inside leaf mines if the epidermis has been broken.	Western Australia; Australia	(Taylor 1987)	1987	No
Hemiptera	Psyllidae	Anoeconeossa	Anoeconeossa socciformis	Eucalyptus cornuta	Piercing-and-sucking	No lerps are constructed, nor do the nymphs appear to be gregarious. The nymphs are found under the deserted lerps of other psyllid genera, between leaves tied together by lepidopterous larvae, in the shelter provided by the curling of leaf edges caused by other psyllid species, and even inside leaf mines if the epidermis has been broken.	Western Australia; Australia	(Taylor 1987)	1987	No
Hemiptera	Psyllidae	Anoeconeossa	Anoeconeossa socciformis	Eucalyptus erythronema	Piercing-and-sucking	No lerps are constructed, nor do the nymphs appear to be gregarious. The nymphs are found under the deserted lerps of other psyllid genera, between leaves tied together by lepidopterous larvae, in the shelter provided by the curling of leaf edges caused by other psyllid species, and even inside leaf mines if the epidermis has been broken.	Western Australia; Australia	(Taylor 1987)	1987	No
Hemiptera	Psyllidae	Anoeconeossa	Anoeconeossa socciformis	Eucalyptus occidentalis	Piercing-and-sucking	No lerps are constructed, nor do the nymphs appear to be gregarious. The nymphs are found under the deserted lerps of other psyllid genera, between leaves tied together by lepidopterous larvae, in the shelter provided by the curling of leaf edges caused by other psyllid species, and even inside leaf mines if the epidermis has been broken.	Western Australia; Australia	(Taylor 1987)	1987	No
Hemiptera	Psyllidae	Anoeconeossa	Anoeconeossa socciformis	Eucalyptus oleosa	Piercing-and-sucking	No lerps are constructed, nor do the nymphs appear to be gregarious. The nymphs are found under the deserted lerps of other psyllid genera, between leaves tied together by lepidopterous larvae, in the shelter provided by the curling of leaf edges caused by other psyllid species, and even inside leaf mines if the epidermis has been broken.	Western Australia; Australia	(Taylor 1987)	1987	No
Hemiptera	Psyllidae	Anoeconeossa	Anoeconeossa socciformis	Eucalyptus pachyphylla	Piercing-and-sucking	No lerps are constructed, nor do the nymphs appear to be gregarious. The nymphs are found under the deserted lerps of other psyllid genera, between leaves tied together by lepidopterous larvae, in the shelter provided by the curling of leaf edges caused by other psyllid species, and even inside leaf mines if the epidermis has been broken.	Northern Territory; Australia	(Taylor 1987)	1987	No
Hemiptera	Psyllidae	Anoeconeossa	Anoeconeossa socciformis	Eucalyptus platypus	Piercing-and-sucking	No lerps are constructed, nor do the nymphs appear to be gregarious. The nymphs are found under the deserted lerps of other psyllid genera, between leaves tied together by lepidopterous larvae, in the shelter provided by the curling of leaf edges caused by other psyllid species, and even inside leaf mines if the epidermis has been broken.	Western Australia; Australia	(Taylor 1987)	1987	No
Hemiptera	Psyllidae	Anoeconeossa	Anoeconeossa socciformis	Eucalyptus redunca	Piercing-and-sucking	No lerps are constructed, nor do the nymphs appear to be gregarious. The nymphs are found under the deserted lerps of other psyllid genera, between leaves tied together by lepidopterous larvae, in the shelter provided by the curling of leaf edges caused by other psyllid species, and even inside leaf mines if the epidermis has been broken.	Western Australia; Australia	(Taylor 1987)	1987	No
Hemiptera	Psyllidae	Anoeconeossa	Anoeconeossa tetragonae	Eucalyptus tetragona	Piercing-and-sucking	No lerps are constructed, nor do the nymphs appear to be gregarious. The nymphs are found under the deserted lerps of other psyllid genera, between leaves tied together by lepidopterous larvae, in the shelter provided by the curling of leaf edges caused by other psyllid species, and even inside leaf mines if the epidermis has been broken.	Western Australia; Australia	(Taylor 1987)	1987	No
Hemiptera	Psyllidae	Anoeconeossa	Anoeconeossa trivittata	Eucalyptus ?roycei	Piercing-and-sucking	No lerps are constructed, nor do the nymphs appear to be gregarious. The nymphs are found under the deserted lerps of other psyllid genera, between leaves tied together by lepidopterous larvae, in the shelter provided by the curling of leaf edges caused by other psyllid species, and even inside leaf mines if the epidermis has been broken.	Western Australia; Australia	(Taylor 1987)	1987	No
Hemiptera	Psyllidae	Anoeconeossa	Anoeconeossa trivittata	Eucalyptus eudesmioides	Piercing-and-sucking	No lerps are constructed, nor do the nymphs appear to be gregarious. The nymphs are found under the deserted lerps of other psyllid genera, between leaves tied together by lepidopterous larvae, in the shelter provided by the curling of leaf edges caused by other psyllid species, and even inside leaf mines if the epidermis has been broken.	Western Australia; Australia	(Taylor 1987)	1987	No
Hemiptera	Psyllidae	Anoeconeossa	Anoeconeossa unicornuta	Eucalyptus ?cladocalyx	Piercing-and-sucking	No lerps are constructed, nor do the nymphs appear to be gregarious. The nymphs are found under the deserted lerps of other psyllid genera, between leaves tied together by lepidopterous larvae, in the shelter provided by the curling of leaf edges caused by other psyllid species, and even inside leaf mines if the epidermis has been broken.	South Australia; Australia	(Taylor 1987)	1987	No
Hemiptera	Psyllidae	Anoeconeossa	Anoeconeossa unicornuta	Eucalyptus fasciculosa	Piercing-and-sucking	No lerps are constructed, nor do the nymphs appear to be gregarious. The nymphs are found under the deserted lerps of other psyllid genera, between leaves tied together by lepidopterous larvae, in the shelter provided by the curling of leaf edges caused by other psyllid species, and even inside leaf mines if the epidermis has been broken.	South Australia; Australia	(Taylor 1987)	1987	No
Hemiptera	Psyllidae	Anoeconeossa	Anoeconeossa unicornuta	Eucalyptus leucoxylon	Piercing-and-sucking	No lerps are constructed, nor do the nymphs appear to be gregarious. The nymphs are found under the deserted lerps of other psyllid genera, between leaves tied together by lepidopterous larvae, in the shelter provided by the curling of leaf edges caused by other psyllid species, and even inside leaf mines if the epidermis has been broken.	South Australia; Australia	(Taylor 1987)	1987	No
Hemiptera	Psyllidae	Anoeconeossa	Anoeconeossa unicornuta	Eucalyptus macarthurii	Piercing-and-sucking	No lerps are constructed, nor do the nymphs appear to be gregarious. The nymphs are found under the deserted lerps of other psyllid genera, between leaves tied together by lepidopterous larvae, in the shelter provided by the curling of leaf edges caused by other psyllid species, and even inside leaf mines if the epidermis has been broken.	South Australia; Australia	(Taylor 1987)	1987	No
Hemiptera	Psyllidae	Anoeconeossa	Anoeconeossa unicornuta	Eucalyptus melliodora	Piercing-and-sucking	No lerps are constructed, nor do the nymphs appear to be gregarious. The nymphs are found under the deserted lerps of other psyllid genera, between leaves tied together by lepidopterous larvae, in the shelter provided by the curling of leaf edges caused by other psyllid species, and even inside leaf mines if the epidermis has been broken.	Australian Capital Territory; Australia	(Taylor 1987)	1987	No
Hemiptera	Psyllidae	Anoeconeossa	Anoeconeossa unicornuta	Eucalyptus microtheca	Piercing-and-sucking	No lerps are constructed, nor do the nymphs appear to be gregarious. The nymphs are found under the deserted lerps of other psyllid genera, between leaves tied together by lepidopterous larvae, in the shelter provided by the curling of leaf edges caused by other psyllid species, and even inside leaf mines if the epidermis has been broken.	Australian Capital Territory; Australia	(Taylor 1987)	1987	No
Hemiptera	Psyllidae	Anoeconeossa	Anoeconeossa vespertina	Eucalyptus cornuta	Piercing-and-sucking	No lerps are constructed, nor do the nymphs appear to be gregarious. The nymphs are found under the deserted lerps of other psyllid genera, between leaves tied together by lepidopterous larvae, in the shelter provided by the curling of leaf edges caused by other psyllid species, and even inside leaf mines if the epidermis has been broken.	Western Australia; Australia	(Taylor 1987)	1987	No
Hemiptera	Psyllidae	Anoeconeossa	Anoeconeossa vespertina	Eucalyptus diversicolor	Piercing-and-sucking	No lerps are constructed, nor do the nymphs appear to be gregarious. The nymphs are found under the deserted lerps of other psyllid genera, between leaves tied together by lepidopterous larvae, in the shelter provided by the curling of leaf edges caused by other psyllid species, and even inside leaf mines if the epidermis has been broken.	Western Australia; Australia	(Taylor 1987)	1987	No
Hemiptera	Psyllidae	Anoeconeossa	Anoeconeossa vespertina	Eucalyptus gomphocephala	Piercing-and-sucking	No lerps are constructed, nor do the nymphs appear to be gregarious. The nymphs are found under the deserted lerps of other psyllid genera, between leaves tied together by lepidopterous larvae, in the shelter provided by the curling of leaf edges caused by other psyllid species, and even inside leaf mines if the epidermis has been broken.	Western Australia; Australia	(Taylor 1987)	1987	No
Hemiptera	Psyllidae	Anoeconeossa	Anoeconeossa vespertina	Eucalyptus jacksonii	Piercing-and-sucking	No lerps are constructed, nor do the nymphs appear to be gregarious. The nymphs are found under the deserted lerps of other psyllid genera, between leaves tied together by lepidopterous larvae, in the shelter provided by the curling of leaf edges caused by other psyllid species, and even inside leaf mines if the epidermis has been broken.	Western Australia; Australia	(Taylor 1987)	1987	No
Hemiptera	Psyllidae	Anoeconeossa	Anoeconeossa vespertina	Eucalyptus macrandra	Piercing-and-sucking	No lerps are constructed, nor do the nymphs appear to be gregarious. The nymphs are found under the deserted lerps of other psyllid genera, between leaves tied together by lepidopterous larvae, in the shelter provided by the curling of leaf edges caused by other psyllid species, and even inside leaf mines if the epidermis has been broken.	Western Australia; Australia	(Taylor 1987)	1987	No
Hemiptera	Psyllidae	Anoeconeossa	Anoeconeossa vespertina	Eucalyptus marginata	Piercing-and-sucking	No lerps are constructed, nor do the nymphs appear to be gregarious. The nymphs are found under the deserted lerps of other psyllid genera, between leaves tied together by lepidopterous larvae, in the shelter provided by the curling of leaf edges caused by other psyllid species, and even inside leaf mines if the epidermis has been broken.	Western Australia; Australia	(Taylor 1987)	1987	No
Hemiptera	Psyllidae	Blastopsylla	Blastopsylla adnatariae	Eucalyptus albens	Piercing-and-sucking	Piercing young foliage and leaf tips, secreting white waxy filaments	South Australia; Australia	(Taylor 1985)	1985	No
Hemiptera	Psyllidae	Blastopsylla	Blastopsylla adnatariae	Eucalyptus leucoxylon	Piercing-and-sucking	Piercing young foliage and leaf tips, secreting white waxy filaments	South Australia; Australia	(Taylor 1985)	1985	No
Hemiptera	Psyllidae	Blastopsylla	Blastopsylla adnatariae	Eucalyptus odorata	Piercing-and-sucking	Piercing young foliage and leaf tips, secreting white waxy filaments	South Australia; Australia	(Taylor 1985)	1985	No
Hemiptera	Psyllidae	Blastopsylla	Blastopsylla bivittata	Eucalyptus ?globoidea	Piercing-and-sucking	Piercing young foliage and leaf tips, secreting white waxy filaments	New South Wales; Australia	(Taylor 1985)	1985	No
Hemiptera	Psyllidae	Blastopsylla	Blastopsylla bivittata	Eucalyptus microcorys	Piercing-and-sucking	Piercing young foliage and leaf tips, secreting white waxy filaments	Queensland, New South Wales; Australia	(Taylor 1985)	1985	No
Hemiptera	Psyllidae	Blastopsylla	Blastopsylla brunnea	Eucalyptus paniculata	Piercing-and-sucking	Piercing young foliage and leaf tips, secreting white waxy filaments	New South Wales; Australia	(Taylor 1985)	1985	No
Hemiptera	Psyllidae	Blastopsylla	Blastopsylla brunnea	Eucalyptus propinqua	Piercing-and-sucking	Piercing young foliage and leaf tips, secreting white waxy filaments	New South Wales; Australia	(Taylor 1985)	1985	No
Hemiptera	Psyllidae	Blastopsylla	Blastopsylla brunnea	Eucalyptus saligna	Piercing-and-sucking	Piercing young foliage and leaf tips, secreting white waxy filaments	New South Wales; Australia	(Taylor 1985)	1985	No
Hemiptera	Psyllidae	Blastopsylla	Blastopsylla degluptae	Eucalyptus deglupta	Piercing-and-sucking	Piercing young foliage and leaf tips, secreting white waxy filaments	Papua New Guinea	(Taylor 1985)	1985	No
Hemiptera	Psyllidae	Blastopsylla	Blastopsylla moorei	Eucalyptus paniculata	Piercing-and-sucking	Piercing young foliage and leaf tips, secreting white waxy filaments	New South Wales; Australia	(Taylor 1985)	1985	No
Hemiptera	Psyllidae	Blastopsylla	Blastopsylla moorei	Eucalyptus propinqua	Piercing-and-sucking	Piercing young foliage and leaf tips, secreting white waxy filaments	New South Wales; Australia	(Taylor 1985)	1985	No
Hemiptera	Psyllidae	Blastopsylla	Blastopsylla moorei	Eucalyptus saligna	Piercing-and-sucking	Piercing young foliage and leaf tips, secreting white waxy filaments	New South Wales; Australia	(Taylor 1985)	1985	No
Hemiptera	Psyllidae	Blastopsylla	Blastopsylla moorei	Eucalyptus socialis	Piercing-and-sucking	Piercing young foliage and leaf tips, secreting white waxy filaments	New South Wales; Australia	(Taylor 1985)	1985	No
Hemiptera	Psyllidae	Blastopsylla	Blastopsylla multisetulae	Eucalyptus brachycalyx	Piercing-and-sucking	Piercing young foliage and leaf tips, secreting white waxy filaments	South Australia; Australia	(Taylor 1985)	1985	No
Hemiptera	Psyllidae	Blastopsylla	Blastopsylla nigricollaris	Eucalyptus platypus	Piercing-and-sucking	Piercing young foliage and leaf tips, secreting white waxy filaments	New South Wales; Australia	(Taylor 1985)	1985	No
Hemiptera	Psyllidae	Blastopsylla	Blastopsylla occidentalis	Eucalyptus camaldulensis	Piercing-and-sucking	Piercing young foliage and leaf tips, secreting white waxy filaments	Western Australia; Australia	(Taylor 1985)	1985	No
Hemiptera	Psyllidae	Blastopsylla	Blastopsylla occidentalis	Eucalyptus forrestiana	Piercing-and-sucking	Piercing young foliage and leaf tips, secreting white waxy filaments	New South Wales; Australia	(Taylor 1985)	1985	No
Hemiptera	Psyllidae	Blastopsylla	Blastopsylla occidentalis	Eucalyptus gomphocephala	Piercing-and-sucking	Piercing young foliage and leaf tips, secreting white waxy filaments	Western Australia; Australia	(Taylor 1985)	1985	No
Hemiptera	Psyllidae	Blastopsylla	Blastopsylla occidentalis	Eucalyptus microneura	Piercing-and-sucking	Piercing young foliage and leaf tips, secreting white waxy filaments	Queensland; Australia	(Taylor 1985)	1985	No
Hemiptera	Psyllidae	Blastopsylla	Blastopsylla occidentalis	Eucalyptus microtheca	Piercing-and-sucking	Piercing young foliage and leaf tips, secreting white waxy filaments	Western Australia; Australia	(Taylor 1985)	1985	No
Hemiptera	Psyllidae	Blastopsylla	Blastopsylla occidentalis	Eucalyptus oleosa	Piercing-and-sucking	Piercing young foliage and leaf tips, secreting white waxy filaments	South Australia; Australia	(Taylor 1985)	1985	No
Hemiptera	Psyllidae	Blastopsylla	Blastopsylla occidentalis	Eucalyptus platypus	Piercing-and-sucking	Piercing young foliage and leaf tips, secreting white waxy filaments	South Australia; Australia	(Taylor 1985)	1985	No
Hemiptera	Psyllidae	Blastopsylla	Blastopsylla occidentalis	Eucalyptus rudis	Piercing-and-sucking	Piercing young foliage and leaf tips, secreting white waxy filaments	Western Australia; Australia	(Taylor 1985)	1985	No
Hemiptera	Psyllidae	Blastopsylla	Blastopsylla octosetulae	Eucalyptus ?cladocalyx	Piercing-and-sucking	Piercing young foliage and leaf tips, secreting white waxy filaments	South Australia; Australia	(Taylor 1985)	1985	No
Hemiptera	Psyllidae	Blastopsylla	Blastopsylla octosetulae	Eucalyptus ?leucoxylon	Piercing-and-sucking	Piercing young foliage and leaf tips, secreting white waxy filaments	South Australia; Australia	(Taylor 1985)	1985	No
Hemiptera	Psyllidae	Blastopsylla	Blastopsylla octosetulae	Eucalyptus cneorifolia	Piercing-and-sucking	Piercing young foliage and leaf tips, secreting white waxy filaments	South Australia; Australia	(Taylor 1985)	1985	No
Hemiptera	Psyllidae	Cardiaspina	Cardiaspina alba	Eucalyptus sp.	Piercing-and-sucking	Lerps. Waxy coverings. Domed	New South Wales; Australia	(Taylor 1962)	1962	No
Hemiptera	Psyllidae	Cardiaspina	Cardiaspina albicollaris	Eucalyptus polyanthemos	Piercing-and-sucking	Lerps. Waxy coverings. Domed	Australian Capital Territory; Australia	(Taylor 1962)	1962	No
Hemiptera	Psyllidae	Cardiaspina	Cardiaspina albitextura	Eucalyptus blakelyi	Piercing-and-sucking	Lerps. Waxy coverings. Domed	New South Wales; Australia	(Farrow 2016)	2016	Yes
Hemiptera	Psyllidae	Cardiaspina	Cardiaspina albitextura	Eucalyptus camaldulensis	Piercing-and-sucking	Lerps. Waxy coverings. Domed	Tropical to temperate regions of Australia	(Taylor 1962) (Jones et al. 2015) (Morgan and Bungey 1981)	2016	No
Hemiptera	Psyllidae	Cardiaspina	Cardiaspina albitextura	Eucalyptus tereticornis	Piercing-and-sucking	Lerps. Waxy coverings. Domed	Tropical to temperate regions of Australia	(Taylor 1962)	2016	No
Hemiptera	Psyllidae	Cardiaspina	Cardiaspina artifex	Eucalyptus grandis	Piercing-and-sucking	Lerps. Waxy coverings. Domed	Queensland; Australia	(Taylor 1962)	1962	No
Hemiptera	Psyllidae	Cardiaspina	Cardiaspina artifex	Eucalyptus leucoxylon	Piercing-and-sucking	Lerps. Waxy coverings. Domed	South Australia; Australia	(Taylor 1962)	1962	No
Hemiptera	Psyllidae	Cardiaspina	Cardiaspina artifex	Eucalyptus paniculata	Piercing-and-sucking	Lerps. Waxy coverings. Domed	New South Wales; Australia	(Jones et al. 2015)	2015	No
Hemiptera	Psyllidae	Cardiaspina	Cardiaspina brunnea	Eucalyptus paniculata	Piercing-and-sucking	Lerps. Waxy coverings. Domed	New South Wales; Australia	(Taylor 1962)	1962	No
Hemiptera	Psyllidae	Cardiaspina	Cardiaspina brunnea	Eucalyptus rubida	Piercing-and-sucking	Lerps. Waxy coverings. Domed	Australian Capital Territory; Australia	(Taylor 1962)	1962	No
Hemiptera	Psyllidae	Cardiaspina	Cardiaspina cerea	Eucalyptus sp.	Piercing-and-sucking	Lerps. Waxy coverings. Domed	Queensland; Australia	(Taylor 1962)	1962	No
Hemiptera	Psyllidae	Cardiaspina	Cardiaspina corbula	Eucalyptus albens	Piercing-and-sucking	Lerps. Waxy coverings. Domed	New South Wales; Australia	(Taylor 1962)	1962	No
Hemiptera	Psyllidae	Cardiaspina	Cardiaspina corbula	Eucalyptus moluccana	Piercing-and-sucking	Lerps. Waxy coverings. Domed	Queensland, Victoria; Australia	(Taylor 1962)	1962	No
Hemiptera	Psyllidae	Cardiaspina	Cardiaspina corbula	Eucalyptus woollsiana	Piercing-and-sucking	Lerps. Waxy coverings. Domed	Victoria; Australia	(Taylor 1962)	1962	No
Hemiptera	Psyllidae	Cardiaspina	Cardiaspina densitexta	Eucalyptus fasciculosa	Piercing-and-sucking	Lerps. Waxy coverings. Domed	New South Wales; Australia	(Taylor 1962) (Morgan and Bungey 1981)	1962	No
Hemiptera	Psyllidae	Cardiaspina	Cardiaspina fiscella	Eucalyptus blakelyi	Piercing-and-sucking	Lerps. Waxy coverings. Domed	Australian Capital Territory; Australia	(Taylor 1962)	1962	No
Hemiptera	Psyllidae	Cardiaspina	Cardiaspina fiscella	Eucalyptus botryoides	Piercing-and-sucking	Lerps. Waxy coverings. Domed	New South Wales; Australia	(Taylor 1962)	1962	No
Hemiptera	Psyllidae	Cardiaspina	Cardiaspina fiscella	Eucalyptus botryoides	Piercing-and-sucking	Lerps. Waxy coverings. Domed	Tropical to temperate regions of Australia	(Jones et al. 2015)	2015	No
Hemiptera	Psyllidae	Cardiaspina	Cardiaspina fiscella	Eucalyptus grandis	Piercing-and-sucking	Lerps. Waxy coverings. Domed	New South Wales; Australia	(Jones et al. 2015) (Carnegie 2008)	2008	No
Hemiptera	Psyllidae	Cardiaspina	Cardiaspina fiscella	Eucalyptus robusta	Piercing-and-sucking	Lerps. Waxy coverings. Domed	New South Wales; Australia	(Taylor 1962)	1962	No
Hemiptera	Psyllidae	Cardiaspina	Cardiaspina fiscella	Eucalyptus robusta	Piercing-and-sucking	Lerps. Waxy coverings. Domed	Tropical to temperate regions of Australia	(Jones et al. 2015)	2015	No
Hemiptera	Psyllidae	Cardiaspina	Cardiaspina fiscella	Eucalyptus saligna	Piercing-and-sucking	Lerps. Waxy coverings. Domed	New South Wales; Australia	(Taylor 1962)	1962	No
Hemiptera	Psyllidae	Cardiaspina	Cardiaspina fiscella	Eucalyptus tereticornis	Piercing-and-sucking	Lerps. Waxy coverings. Domed	New South Wales; Australia	(Taylor 1962)	1962	No
Hemiptera	Psyllidae	Cardiaspina	Cardiaspina jerramungae	Eucalyptus occidentalis	Piercing-and-sucking	Lerps. Waxy coverings. Domed	Western Australia; Australia	(Farr 2020)	2020	Yes
Hemiptera	Psyllidae	Cardiaspina	Cardiaspina jerramungae	Eucalyptus utilis	Piercing-and-sucking	Lerps. Waxy coverings. Domed	Western Australia; Australia	(Farr 2020)	2020	Yes
Hemiptera	Psyllidae	Cardiaspina	Cardiaspina maniformis	Eucalyptus grandis	Piercing-and-sucking	Lerps. Waxy coverings. Domed	New South Wales; Australia	(Taylor 1962) (Jones et al. 2015) (Carnegie 2008)	2008	Yes
Hemiptera	Psyllidae	Cardiaspina	Cardiaspina pinnaeformis	Eucalyptus blakelyi	Piercing-and-sucking	Lerps. Waxy coverings. Domed	Australian Capital Territory; Australia	(Taylor 1962)	1962	No
Hemiptera	Psyllidae	Cardiaspina	Cardiaspina pinnaeformis	Eucalyptus camphora	Piercing-and-sucking	Lerps. Waxy coverings. Domed	Australian Capital Territory; Australia	(Taylor 1962)	1962	No
Hemiptera	Psyllidae	Cardiaspina	Cardiaspina pinnaeformis	Eucalyptus cinerea	Piercing-and-sucking	Lerps. Waxy coverings. Domed	Australian Capital Territory; Australia	(Taylor 1962)	1962	No
Hemiptera	Psyllidae	Cardiaspina	Cardiaspina pinnaeformis	Eucalyptus globulus subsp. bicostata	Piercing-and-sucking	Lerps. Waxy coverings. Domed	Australian Capital Territory; Australia	(Taylor 1962)	1962	No
Hemiptera	Psyllidae	Cardiaspina	Cardiaspina pinnaeformis	Eucalyptus goniocalyx	Piercing-and-sucking	Lerps. Waxy coverings. Domed	Australian Capital Territory; Australia	(Taylor 1962)	1962	No
Hemiptera	Psyllidae	Cardiaspina	Cardiaspina retator	Eucalyptus camaldulensis	Piercing-and-sucking	Lerps. Waxy coverings. Domed	New South Wales; Australia	(Taylor 1962)	1962	No
Hemiptera	Psyllidae	Cardiaspina	Cardiaspina retator	Eucalyptus tereticornis	Piercing-and-sucking	Lerps. Waxy coverings. Domed	New South Wales; Australia	(Taylor 1962)	1962	No
Hemiptera	Psyllidae	Cardiaspina	Cardiaspina spinifera	Eucalyptus blakelyi	Piercing-and-sucking	Lerps. Waxy coverings. Domed	Australian Capital Territory; Australia	(Taylor 1962)	1962	No
Hemiptera	Psyllidae	Cardiaspina	Cardiaspina spinifera	Eucalyptus goniocalyx	Piercing-and-sucking	Lerps. Waxy coverings. Domed	?	(Taylor 1962)	1962	No
Hemiptera	Psyllidae	Cardiaspina	Cardiaspina spinosula	Eucalyptus sp.	Piercing-and-sucking	Lerps. Waxy coverings. Domed	Queensland; Australia	(Taylor 1962)	1962	No
Hemiptera	Psyllidae	Cardiaspina	Cardiaspina squamula	Eucalyptus sp.	Piercing-and-sucking	Lerps. Waxy coverings. Domed	New South Wales; Australia	(Taylor 1962)	1962	No
Hemiptera	Psyllidae	Cardiaspina	Cardiaspina tenuitela	Eucalyptus melliodora	Piercing-and-sucking	Lerps. Waxy coverings. Domed	Australian Capital Territory; Australia	(Taylor 1962)	1962	No
Hemiptera	Psyllidae	Cardiaspina	Cardiaspina textris	Eucalyptus blakelyi	Piercing-and-sucking	Lerps. Waxy coverings. Domed	New South Wales, Australian Capital Territory; Australia	(Taylor 1962)	1962	No
Hemiptera	Psyllidae	Cardiaspina	Cardiaspina textris	Eucalyptus tereticornis	Piercing-and-sucking	Lerps. Waxy coverings. Domed	New South Wales, Australian Capital Territory; Australia	(Taylor 1962)	1962	No
Hemiptera	Psyllidae	Cardiaspina	Cardiaspina virgulipelta	Eucalyptus blakelyi	Piercing-and-sucking	Lerps. Waxy coverings. Domed	Australian Capital Territory; Australia	(Taylor 1962)	1962	No
Hemiptera	Psyllidae	Cardiaspina	Cardiaspina vittaformis	Eucalyptus paniculata	Piercing-and-sucking	Lerps. Waxy coverings. Domed	New South Wales; Australia	(Carter et al. 1981)	1981	No
Hemiptera	Psyllidae	Cardiaspina	Cardiaspina vittaformis	Eucalyptus siderophloia	Piercing-and-sucking	Lerps. Waxy coverings. Domed	New South Wales; Australia	(Carter et al. 1981)	1981	No
Hemiptera	Psyllidae	Cardiaspina	Cardiaspina vittaformis	Eucalyptus sideroxylon	Piercing-and-sucking	Lerps. Waxy coverings. Domed	New South Wales; Australia	(Carter et al. 1981)	1981	No
Hemiptera	Psyllidae	Creiis	Creiis lituratus	Eucalyptus dunnii	Piercing-and-sucking	Lerps. Waxy coverings. Causes chlorosis (yellowing), and reddening/purpling	New South Wales, Victoria; Australia	(Carnegie 2008)	2008	Yes
Hemiptera	Psyllidae	Creiis	Creiis periculosa	Eucalyptus rudis	Piercing-and-sucking	Lerps. Waxy coverings.	Western Australia; Australia	(Curry 1981)	1981	No
Hemiptera	Psyllidae	Creiis	Creiis periculosa	Eucalyptus wandoo	Piercing-and-sucking	Lerps. Waxy coverings.	Western Australia; Australia	(Curry 1981)	1981	No
Hemiptera	Psyllidae	Creiis	Creiis sp.	Eucalyptus saligna	Piercing-and-sucking	Lerps. Waxy coverings.	New South Wales; Australia	(Carter et al. 1981)	1981	No
Hemiptera	Psyllidae	Ctenarytaina	Ctenarytaina eucalypti	Eucalyptus globulus	Piercing-and-sucking	?	New Zealand	(Maskell 1890)	1890	No
Hemiptera	Psyllidae	Ctenarytaina	Ctenarytaina eucalypti	Eucalyptus spp.	Piercing-and-sucking	-	New South Wales; Australia	(Taylor 1997)	1997	No
Hemiptera	Psyllidae	Ctenarytaina	Ctenarytaina spatulata	Eucalyptus camaldulensis	Piercing-and-sucking	-	Victoria; Australia	(Taylor 1997)	1997	No
Hemiptera	Psyllidae	Ctenarytaina	Ctenarytaina spatulata	Eucalyptus elata	Piercing-and-sucking	-	New South Wales; Australia	(Taylor 1997)	1997	No
Hemiptera	Psyllidae	Ctenarytaina	Ctenarytaina spatulata	Eucalyptus grandis	Piercing-and-sucking	-	Victoria; Australia	(Taylor 1997)	1997	No
Hemiptera	Psyllidae	Ctenarytaina	Ctenarytaina spatulata	Eucalyptus mannifera	Piercing-and-sucking	-	Australian Capital Territory; Australia	(Taylor 1997)	1997	No
Hemiptera	Psyllidae	Ctenarytaina	Ctenarytaina spatulata	Eucalyptus nitida	Piercing-and-sucking	-	Tasmania; Australia	(Taylor 1997)	1997	No
Hemiptera	Psyllidae	Ctenarytaina	Ctenarytaina spatulata	Eucalyptus ovata	Piercing-and-sucking	-	Tasmania; Australia	(Taylor 1997)	1997	No
Hemiptera	Psyllidae	Ctenarytaina	Ctenarytaina spatulata	Eucalyptus pauciflora	Piercing-and-sucking	-	New South Wales; Australia	(Taylor 1997)	1997	No
Hemiptera	Psyllidae	Ctenarytaina	Ctenarytaina spatulata	Eucalyptus rodwayi	Piercing-and-sucking	-	Tasmania; Australia	(Taylor 1997)	1997	No
Hemiptera	Psyllidae	Ctenarytaina	Ctenarytaina spatulata	Eucalyptus saligna	Piercing-and-sucking	-	New South Wales; Australia	(Taylor 1997)	1997	No
Hemiptera	Psyllidae	Ctenarytaina	Ctenarytaina spatulata	Eucalyptus viminalis	Piercing-and-sucking	-	Tasmania, South Australia; Australia	(Taylor 1997)	1997	No
Hemiptera	Psyllidae	Eucalyptolyma	Eucalyptolyma minima	Eucalyptus similis	Piercing-and-sucking	Lerps. Waxy coverings. Nymphs feed and construct lerps on one or both sides of fresh mature host leaves, on any part of the leaf surface. As nymphs grow, they move from the initial site to allow an increase in lerp width.	Queensland; Australia	(Taylor 1987)	1987	No
Hemiptera	Psyllidae	Eucalyptolyma	Eucalyptolyma minima	Eucalyptus tenuipes	Piercing-and-sucking	Lerps. Waxy coverings. Nymphs feed and construct lerps on one or both sides of fresh mature host leaves, on any part of the leaf surface. As nymphs grow, they move from the initial site to allow an increase in lerp width.	Queensland; Australia	(Taylor 1987)	1987	No
Hemiptera	Psyllidae	Glycaspis	Glycaspis aggregata	Eucalyptus haemastoma	Piercing-and-sucking	Lerps. Waxy coverings. Round. Lerps white or yellow. Large lerps usually contiguous and situated along veins on upper or lower leaf surface.	New South Wales; Australia	(Moore 1961a)	1961	No
Hemiptera	Psyllidae	Glycaspis	Glycaspis aggregata	Eucalyptus rossii	Piercing-and-sucking	Lerps. Waxy coverings. Round. Lerps white or yellow. Large lerps usually contiguous and situated along veins on upper or lower leaf surface.	New South Wales; Australia	(Moore 1961a)	1961	No
Hemiptera	Psyllidae	Glycaspis	Glycaspis amnicola	Eucalyptus ?tereticornis	Piercing-and-sucking	Lerps. Waxy coverings. Oval (up yo 4.6mm in length by 3.7 mm in width). Filaments usually present	New South Wales; Australia	(Moore 1970)	1970	No
Hemiptera	Psyllidae	Glycaspis	Glycaspis amnicola	Eucalyptus camaldulensis	Piercing-and-sucking	Lerps. Waxy coverings. Oval (up yo 4.6mm in length by 3.7 mm in width). Filaments usually present	New South Wales; Australia	(Moore 1961a)	1961	No
Hemiptera	Psyllidae	Glycaspis	Glycaspis amnicola	Eucalyptus polyanthemos	Piercing-and-sucking	Lerps. Waxy coverings. Oval (up yo 4.6mm in length by 3.7 mm in width). Filaments usually present	New South Wales; Australia	(Moore 1970)	1970	No
Hemiptera	Psyllidae	Glycaspis	Glycaspis amplificata	Eucalyptus acmenoides	Galling	Galls green, and "small" (no dimensions given)	New South Wales; Australia	(Moore 1961a) (Moore 1970)	1961	No
Hemiptera	Psyllidae	Glycaspis	Glycaspis amydra	Eucalyptus ?melliodora	Piercing-and-sucking	Lerps. Waxy coverings. Oval	New South Wales; Australia	(Moore 1970)	1970	No
Hemiptera	Psyllidae	Glycaspis	Glycaspis amydra	Eucalyptus bridgesiana	Piercing-and-sucking	Lerps. Waxy coverings. Oval	New South Wales; Australia	(Moore 1970)	1970	No
Hemiptera	Psyllidae	Glycaspis	Glycaspis amydra	Eucalyptus goniocalyx	Piercing-and-sucking	Lerps. Waxy coverings. Oval	New South Wales; Australia	(Moore 1970)	1970	No
Hemiptera	Psyllidae	Glycaspis	Glycaspis amydra	Eucalyptus mannifera subsp. Maculosa	Piercing-and-sucking	Lerps. Waxy coverings. Oval	New South Wales; Australia	(Moore 1970)	1970	No
Hemiptera	Psyllidae	Glycaspis	Glycaspis anomala	Eucalyptus ?populnea	Piercing-and-sucking	Lerps. Waxy coverings. Round	New South Wales; Australia	(Moore 1970)	1970	No
Hemiptera	Psyllidae	Glycaspis	Glycaspis anomala	Eucalyptus bicolor	Piercing-and-sucking	Lerps. Waxy coverings. Round	New South Wales; Australia	(Moore 1970)	1970	No
Hemiptera	Psyllidae	Glycaspis	Glycaspis anomala	Eucalyptus cambageana	Piercing-and-sucking	Lerps. Waxy coverings. Round	New South Wales; Australia	(Moore 1970)	1970	No
Hemiptera	Psyllidae	Glycaspis	Glycaspis anomala	Eucalyptus microtheca	Piercing-and-sucking	Lerps. Waxy coverings. Round	New South Wales; Australia	(Moore 1970)	1970	No
Hemiptera	Psyllidae	Glycaspis	Glycaspis anomala	Eucalyptus thozetiana	Piercing-and-sucking	Lerps. Waxy coverings. Round	New South Wales; Australia	(Moore 1970)	1970	No
Hemiptera	Psyllidae	Glycaspis	Glycaspis anota	Eucalyptus miniata	Piercing-and-sucking	Lerps. Waxy coverings. Round	Northern Territory, Queensland; Australia	(Moore 1970)	1970	No
Hemiptera	Psyllidae	Glycaspis	Glycaspis anota	Eucalyptus phoenicea	Piercing-and-sucking	Lerps. Waxy coverings. Round	Queensland; Australia	(Moore 1970)	1970	No
Hemiptera	Psyllidae	Glycaspis	Glycaspis atkinsoni	Eucalyptus similis	Piercing-and-sucking	Lerps. Waxy coverings. Round	Queensland; Australia	(Moore 1970)	1970	No
Hemiptera	Psyllidae	Glycaspis	Glycaspis aurosala	Eucalyptus thozetiana	Piercing-and-sucking	Lerps. Waxy coverings. Rectangular	Queensland; Australia	(Moore 1970)	1970	No
Hemiptera	Psyllidae	Glycaspis	Glycaspis australolaria	Eucalyptus amplifolia	Piercing-and-sucking	Lerps. Waxy coverings. Round	New South Wales; Australia	(Moore 1970)	1970	No
Hemiptera	Psyllidae	Glycaspis	Glycaspis australolaria	Eucalyptus elata	Piercing-and-sucking	Lerps. Waxy coverings. Round	New South Wales; Australia	(Moore 1961a)	1961	No
Hemiptera	Psyllidae	Glycaspis	Glycaspis australolaria	Eucalyptus punctata	Piercing-and-sucking	Lerps. Waxy coverings. Round	New South Wales; Australia	(Moore 1970)	1970	No
Hemiptera	Psyllidae	Glycaspis	Glycaspis australolaria	Eucalyptus tereticornis	Piercing-and-sucking	Lerps. Waxy coverings. Round	New South Wales; Australia	(Moore 1970)	1970	No
Hemiptera	Psyllidae	Glycaspis	Glycaspis baileyi	Eucalyptus resinifera	Piercing-and-sucking	Lerps. Waxy coverings. Round (4-5 mm in diameter). Lerps white (rarely gray, brown, or pink).	New South Wales; Australia	(Moore 1961a) (Moore 1961b) (Moore 1961c)	1961	No
Hemiptera	Psyllidae	Glycaspis	Glycaspis baileyi	Eucalyptus robusta	Piercing-and-sucking	Lerps. Waxy coverings. Round (4-5 mm in diameter). Lerps white (rarely gray, brown, or pink).	New South Wales; Australia	(Moore 1961a) (Moore 1961b) (Moore 1961c)	1961	No
Hemiptera	Psyllidae	Glycaspis	Glycaspis baileyi	Eucalyptus saligna	Piercing-and-sucking	Lerps. Waxy coverings. Round (4-5 mm in diameter). Lerps white (rarely gray, brown, or pink).	New South Wales; Australia	(Moore 1961a) (Moore 1961b) (Moore 1961c)	1961	No
Hemiptera	Psyllidae	Glycaspis	Glycaspis belua	Eucalyptus pauciflora subsp. niphophila	Galling	?	Australian Capital Territory; Australia	(Moore 1970)	1970	No
Hemiptera	Psyllidae	Glycaspis	Glycaspis blakei	Eucalyptus ?camaldulensis	Piercing-and-sucking	Lerps. Waxy coverings. Round	Queensland, Western Australia; Australia	(Moore 1970)	1970	No
Hemiptera	Psyllidae	Glycaspis	Glycaspis blakei	Eucalyptus ?tereticornis	Piercing-and-sucking	Lerps. Waxy coverings. Round	Queensland, Western Australia; Australia	(Moore 1970)	1970	No
Hemiptera	Psyllidae	Glycaspis	Glycaspis brimblecombei	Eucalyptus ?nitens	Piercing-and-sucking	Lerps. Waxy coverings. Round	New South Wales, Australian Capital Territory, South Australia; Australia	(Moore 1970)	1970	No
Hemiptera	Psyllidae	Glycaspis	Glycaspis brimblecombei	Eucalyptus blakelyi	Piercing-and-sucking	Lerps. Waxy coverings. Round	New South Wales, Australian Capital Territory, South Australia; Australia	(Moore 1970)	1970	No
Hemiptera	Psyllidae	Glycaspis	Glycaspis brimblecombei	Eucalyptus bridgesiana	Piercing-and-sucking	Lerps. Waxy coverings. Round	New South Wales, Australian Capital Territory, South Australia; Australia	(Moore 1970)	1970	No
Hemiptera	Psyllidae	Glycaspis	Glycaspis brimblecombei	Eucalyptus camaldulensis	Piercing-and-sucking	Lerps. Waxy coverings. Round	Queensland; Australia	(Moore 1970)	1970	No
Hemiptera	Psyllidae	Glycaspis	Glycaspis brimblecombei	Eucalyptus dealbata	Piercing-and-sucking	Lerps. Waxy coverings. Round	New South Wales, Australian Capital Territory, South Australia; Australia	(Moore 1970)	1970	No
Hemiptera	Psyllidae	Glycaspis	Glycaspis brimblecombei	Eucalyptus tereticornis	Piercing-and-sucking	Lerps. Waxy coverings. Round	New South Wales, Australian Capital Territory, South Australia; Australia	(Moore 1970)	1970	No
Hemiptera	Psyllidae	Glycaspis	Glycaspis brunneincincta	Eucalyptus major	Piercing-and-sucking	Lerps. Waxy coverings. Round	Queensland; Australia	(Moore 1970)	1970	No
Hemiptera	Psyllidae	Glycaspis	Glycaspis brunneincincta	Eucalyptus propinqua	Piercing-and-sucking	Lerps. Waxy coverings. Round	Queensland; Australia	(Moore 1970)	1970	No
Hemiptera	Psyllidae	Glycaspis	Glycaspis brunosa	Eucalyptus coccifera	Galling	Galls green and "small" (no dimensions given)	Tasmania; Australia	(Moore 1970)	1970	No
Hemiptera	Psyllidae	Glycaspis	Glycaspis buxalis	Eucalyptus ?melanophloia	Piercing-and-sucking	Lerps. Waxy coverings. Round. Occuring on stems, twigs and leaves	Northern Territory, Western Australia; Australia	(Moore 1970)	1970	No
Hemiptera	Psyllidae	Glycaspis	Glycaspis buxalis	Eucalyptus intertexta	Piercing-and-sucking	Lerps. Waxy coverings. Round. Occuring on stems, twigs and leaves	Northern Territory, Western Australia; Australia	(Moore 1970)	1970	No
Hemiptera	Psyllidae	Glycaspis	Glycaspis buxalis	Eucalyptus microtheca	Piercing-and-sucking	Lerps. Waxy coverings. Round. Occuring on stems, twigs and leaves	Northern Territory, Western Australia; Australia	(Moore 1970)	1970	No
Hemiptera	Psyllidae	Glycaspis	Glycaspis campbelli	Eucalyptus cypellocarpa	Piercing-and-sucking	Lerps. Waxy coverings. Round	New South Wales; Australia	(Moore 1970)	1970	No
Hemiptera	Psyllidae	Glycaspis	Glycaspis caurina	Eucalyptus jensenii	Piercing-and-sucking	Lerps. Waxy coverings. Round	Northern Territory; Australia	(Moore 1970)	1970	No
Hemiptera	Psyllidae	Glycaspis	Glycaspis cellula	Eucalyptus ?amygdalina	Galling	?	Tasmania; Australia	(Moore 1970)	1970	No
Hemiptera	Psyllidae	Glycaspis	Glycaspis cnecosia	Eucalyptus cambageana	Piercing-and-sucking	Lerps. Waxy coverings. Round. Lerps always at the base of the leaf and in compact groups	Queensland; Australia	(Moore 1970)	1970	No
Hemiptera	Psyllidae	Glycaspis	Glycaspis collina	Eucalyptus melanophloia	Piercing-and-sucking	Lerps. Waxy coverings. Round	Queensland; Australia	(Moore 1970)	1970	No
Hemiptera	Psyllidae	Glycaspis	Glycaspis confinis	Eucalyptus ?cornuta	Piercing-and-sucking	Lerps. Waxy coverings. Round	Western Australia; Australia	(Moore 1970)	1970	No
Hemiptera	Psyllidae	Glycaspis	Glycaspis confinis	Eucalyptus rudis	Piercing-and-sucking	Lerps. Waxy coverings. Round	Western Australia; Australia	(Moore 1970)	1970	No
Hemiptera	Psyllidae	Glycaspis	Glycaspis conflecta	Eucalyptus agglomerata	Piercing-and-sucking	Lerps. Waxy coverings. Round. Lerps often situated along veins of leaves	New South Wales; Australia	(Moore 1961a) (Moore 1970)	1961	No
Hemiptera	Psyllidae	Glycaspis	Glycaspis conflecta	Eucalyptus eugenioides	Piercing-and-sucking	Lerps. Waxy coverings. Round. Lerps often situated along veins of leaves	New South Wales; Australia	(Moore 1961a) (Moore 1970)	1961	No
Hemiptera	Psyllidae	Glycaspis	Glycaspis conflecta	Eucalyptus macrorhyncha	Piercing-and-sucking	Lerps. Waxy coverings. Round. Lerps often situated along veins of leaves	New South Wales; Australia	(Moore 1961a) (Moore 1970)	1961	No
Hemiptera	Psyllidae	Glycaspis	Glycaspis conflecta	Eucalyptus oblonga	Piercing-and-sucking	Lerps. Waxy coverings. Round. Lerps often situated along veins of leaves	New South Wales; Australia	(Moore 1961a) (Moore 1970)	1961	No
Hemiptera	Psyllidae	Glycaspis	Glycaspis conserta	Eucalyptus sieberi	Piercing-and-sucking	Lerps. Waxy coverings. Round. Lerps white, sometimes dark red, occuring singly or in groups of up to 100. Disposed along veins of leaf on upper or lower surface.Filaments might be numerous during first instar	New South Wales; Australia	(Moore 1961a)	1961	No
Hemiptera	Psyllidae	Glycaspis	Glycaspis convallaria	Eucalyptus blakelyi	Piercing-and-sucking	Lerps. Waxy coverings. Oval	New South Wales; Australia	(Moore 1961a)	1961	No
Hemiptera	Psyllidae	Glycaspis	Glycaspis cyanoreia	Eucalyptus stricta	Piercing-and-sucking	Lerps. Waxy coverings. Round. Lerps white, situated along leaf veins	New South Wales; Australia	(Moore 1961a)	1961	No
Hemiptera	Psyllidae	Glycaspis	Glycaspis cyrtoma	Eucalyptus piperita	Galling	Galls green, or green and red. More or less spherical in shape	New South Wales; Australia	(Moore 1961a) (Moore 1970)	1961	No
Hemiptera	Psyllidae	Glycaspis	Glycaspis cyta	Eucalyptus pilularis	Galling	Galls either red or pink, and partly yellow or green. Spherical in shape	New South Wales; Australia	(Moore 1961a) (Moore 1970)	1961	No
Hemiptera	Psyllidae	Glycaspis	Glycaspis deirada	Eucalyptus dundasii	Piercing-and-sucking	Lerps. Waxy coverings. Rectangular	Western Australia; Australia	(Moore 1970)	1970	No
Hemiptera	Psyllidae	Glycaspis	Glycaspis dreptodria	Eucalyptus ?amygdalina	Piercing-and-sucking	Lerps. Waxy coverings. Round	Tasmania; Australia	(Moore 1970)	1970	No
Hemiptera	Psyllidae	Glycaspis	Glycaspis dreptodria	Eucalyptus ?radiata	Piercing-and-sucking	Lerps. Waxy coverings. Round	Tasmania; Australia	(Moore 1970)	1970	No
Hemiptera	Psyllidae	Glycaspis	Glycaspis dreptodria	Eucalyptus ?stellulata	Piercing-and-sucking	Lerps. Waxy coverings. Round	Tasmania; Australia	(Moore 1970)	1970	No
Hemiptera	Psyllidae	Glycaspis	Glycaspis dreptodria	Eucalyptus nitida	Piercing-and-sucking	Lerps. Waxy coverings. Round	Tasmania; Australia	(Moore 1970)	1970	No
Hemiptera	Psyllidae	Glycaspis	Glycaspis dreptodria	Eucalyptus pauciflora	Piercing-and-sucking	Lerps. Waxy coverings. Round	Tasmania; Australia	(Moore 1970)	1970	No
Hemiptera	Psyllidae	Glycaspis	Glycaspis egregia	Eucalyptus moluccana	Piercing-and-sucking	Lerps. Waxy coverings. Round	Queensland, New South Wales; Australia	(Moore 1970)	1970	No
Hemiptera	Psyllidae	Glycaspis	Glycaspis emphanes	Eucalyptus cambageana	Piercing-and-sucking	Lerps. Waxy coverings. Rectangular	Queensland; Australia	(Moore 1970)	1970	No
Hemiptera	Psyllidae	Glycaspis	Glycaspis encystis	Eucalyptus agglomerata	Galling	Galls green. More or less spherical but slightly asymmetrical, glaucous and of similar color to that of the host plant foliage. Brittle and thin-walled. Largest gall-forming species within Glycaspis subgenus Glycaspis	New South Wales; Australia	(Moore 1961a) (Moore 1970)	1961	No
Hemiptera	Psyllidae	Glycaspis	Glycaspis endasa	Eucalyptus robertsonii	Piercing-and-sucking	Lerps. Waxy coverings. Round	New South Wales; Australia	(Moore 1970)	1970	No
Hemiptera	Psyllidae	Glycaspis	Glycaspis eremica	Eucalyptus ?camaldulensis	Piercing-and-sucking	Lerps. Waxy coverings. Round	New South Wales; Australia	(Moore 1970)	1970	No
Hemiptera	Psyllidae	Glycaspis	Glycaspis eucalypti	Eucalyptus ?dalrympleana	Piercing-and-sucking	Lerps. Waxy coverings. Round	Tasmania; Australia	(Moore 1970)	1970	No
Hemiptera	Psyllidae	Glycaspis	Glycaspis eucalypti	Eucalyptus ?ovata	Piercing-and-sucking	Lerps. Waxy coverings. Round	Tasmania; Australia	(Moore 1970)	1970	No
Hemiptera	Psyllidae	Glycaspis	Glycaspis eucalypti	Eucalyptus rodwayi	Piercing-and-sucking	Lerps. Waxy coverings. Round	Tasmania; Australia	(Moore 1970)	1970	No
Hemiptera	Psyllidae	Glycaspis	Glycaspis exsertae	Eucalyptus exserta	Piercing-and-sucking	Lerps. Waxy coverings. Round	Queensland; Australia	(Moore 1970)	1970	No
Hemiptera	Psyllidae	Glycaspis	Glycaspis felicitaris	Eucalyptus tetraptera	Piercing-and-sucking	Lerps. Waxy coverings. Round. Small lerps very granular, with few short filaments	Western Australia; Australia	(Moore 1970)	1970	No
Hemiptera	Psyllidae	Glycaspis	Glycaspis flavilabris	Eucalyptus goniocalyx	Piercing-and-sucking	Lerps. Waxy coverings. Round	New South Wales, Australian Capital Territory; Australia	(Moore 1970)	1970	No
Hemiptera	Psyllidae	Glycaspis	Glycaspis froggatti	Eucalyptus ?intertexta	Piercing-and-sucking	Lerps. Waxy coverings. Round	Northern Territory, Queensland, Western Australia; Australia	(Moore 1970)	1970	No
Hemiptera	Psyllidae	Glycaspis	Glycaspis froggatti	Eucalyptus argillacea	Piercing-and-sucking	Lerps. Waxy coverings. Round	Northern Territory, Queensland, Western Australia; Australia	(Moore 1970)	1970	No
Hemiptera	Psyllidae	Glycaspis	Glycaspis froggatti	Eucalyptus leptophleba	Piercing-and-sucking	Lerps. Waxy coverings. Round	Northern Territory, Queensland, Western Australia; Australia	(Moore 1970)	1970	No
Hemiptera	Psyllidae	Glycaspis	Glycaspis froggatti	Eucalyptus microneura	Piercing-and-sucking	Lerps. Waxy coverings. Round	Northern Territory, Queensland, Western Australia; Australia	(Moore 1970)	1970	No
Hemiptera	Psyllidae	Glycaspis	Glycaspis froggatti	Eucalyptus microtheca	Piercing-and-sucking	Lerps. Waxy coverings. Round	Northern Territory, Queensland, Western Australia; Australia	(Moore 1970)	1970	No
Hemiptera	Psyllidae	Glycaspis	Glycaspis froggatti	Eucalyptus normantonensis	Piercing-and-sucking	Lerps. Waxy coverings. Round	Northern Territory, Queensland, Western Australia; Australia	(Moore 1970)	1970	No
Hemiptera	Psyllidae	Glycaspis	Glycaspis froggatti	Eucalyptus oligantha	Piercing-and-sucking	Lerps. Waxy coverings. Round	Northern Territory, Queensland, Western Australia; Australia	(Moore 1970)	1970	No
Hemiptera	Psyllidae	Glycaspis	Glycaspis froggatti	Eucalyptus striaticalyx	Piercing-and-sucking	Lerps. Waxy coverings. Round	Northern Territory, Queensland, Western Australia; Australia	(Moore 1970)	1970	No
Hemiptera	Psyllidae	Glycaspis	Glycaspis froggatti	Eucalyptus tectifica	Piercing-and-sucking	Lerps. Waxy coverings. Round	Northern Territory, Queensland, Western Australia; Australia	(Moore 1970)	1970	No
Hemiptera	Psyllidae	Glycaspis	Glycaspis fuliginis	Eucalyptus elata	Piercing-and-sucking	Lerps. Waxy coverings. Round	Victoria; Australia	(Moore 1970)	1970	No
Hemiptera	Psyllidae	Glycaspis	Glycaspis fuliginis	Eucalyptus globoidea	Piercing-and-sucking	Lerps. Waxy coverings. Round	Victoria; Australia	(Moore 1970)	1970	No
Hemiptera	Psyllidae	Glycaspis	Glycaspis fuscovena	Eucalyptus ?fasciculosa	Piercing-and-sucking	Lerps. Waxy coverings. Round	New South Wales; Australia	(Moore 1970)	1970	No
Hemiptera	Psyllidae	Glycaspis	Glycaspis fuscovena	Eucalyptus microcarpa	Piercing-and-sucking	Lerps. Waxy coverings. Round	New South Wales; Australia	(Moore 1970)	1970	No
Hemiptera	Psyllidae	Glycaspis	Glycaspis fuscovena	Eucalyptus odorata	Piercing-and-sucking	Lerps. Waxy coverings. Round	New South Wales; Australia	(Moore 1970)	1970	No
[truncated: 569 more rows]
